# Supplementary material for: Diaqua­dichloridobis[quinazolin-4(1H)-one-κN 3]nickel(II)
Source: Acta Crystallogr Sect E Struct Rep Online. 2012 May 5;68(Pt 6):m724. doi: 10.1107/S1600536812019381 (PMC3379069; doi:10.1107/S1600536812019381)
Supplement: Supplementary file 1 [file e-68-0m724-sup1.cif]

##############################################################################
#                                                                            #
# This CIF contains the data in a paper accepted for publication in          #
# Acta Crystallographica Section E. It conforms to the requirements of       #
# Notes for Authors for Acta Crystallographica Section E, and has been       #
# peer reviewed under the auspices of the IUCr Commission on Journals.       #
#                                                                            #
# Full details of the Crystallographic Information File format               #
# are given in the paper "The Crystallographic Information File (CIF):       #
# a New Standard Archive File for Crystallography" by S. R. Hall, F. H.      #
# Allen and I. D. Brown [Acta Cryst. (1991), A47, 655-685].                  #
#                                                                            #
# The current version of the core CIF dictionary is obtainable from          #
# ftp://ftp.iucr.org/pub/cif_core.dic.                                       #
#                                                                            #
# Software is freely available for graphical display of the structure(s)     #
# in this CIF. For information consult the CIF software page                 #
# http://www.iucr.org/resources/cif/software.                                #
#                                                                            #
# This file may be used for bona fide research purposes within the           #
# scientific community so long as proper attribution is given to the journal # 
# article from which it was obtained.                                        #
#                                                                            #
##############################################################################
data_I
_audit_creation_method     SHELXL-97
_chemical_name_systematic
;
Diaquadichloridobis[quinazolin-4(1<i>H</i>)-one-\k<i>N</i>^3^]nickel(II)
;
_chemical_name_common     ?
_chemical_formula_moiety     'C16 H16 Cl2 N4 Ni O4'
_chemical_formula_sum     'C16 H16 Cl2 N4 Ni O4'
_chemical_formula_iupac     '[Ni Cl2 (C8 H6 N2 O)2 (H2 O)2]'
_chemical_formula_weight     457.94
_chemical_melting_point     ?
_symmetry_cell_setting     monoclinic
_symmetry_space_group_name_H-M     'P 21/c'
_symmetry_space_group_name_Hall     '-P 2ybc'
loop_
    _symmetry_equiv_pos_as_xyz
    'x, y, z'
    '-x, y+1/2, -z+1/2'
    '-x, -y, -z'
    'x, -y-1/2, z-1/2'
_cell_length_a     6.7800(5)
_cell_length_b     18.741(2)
_cell_length_c     6.6106(5)
_cell_angle_alpha     90.00
_cell_angle_beta     93.782(8)
_cell_angle_gamma     90.00
_cell_volume     838.14(13)
_cell_formula_units_Z     2
_cell_measurement_reflns_used     792
_cell_measurement_theta_min     4.7208
_cell_measurement_theta_max     75.5919
_cell_measurement_temperature     295(2)
_exptl_crystal_description     'Rhombic plates'
_exptl_crystal_colour     colourless
_exptl_crystal_size_max     0.16
_exptl_crystal_size_mid     0.16
_exptl_crystal_size_min     0.04
_exptl_crystal_density_diffrn     1.815
_exptl_crystal_density_meas     ?
_exptl_crystal_density_method     'not measured'
_exptl_crystal_F_000     468
_exptl_absorpt_coefficient_mu     4.915
_exptl_absorpt_correction_type     multi-scan
_exptl_absorpt_process_details     '(CrysAlis PRO; Oxford Diffraction, 2009)'
_exptl_absorpt_correction_T_min     0.62142
_exptl_absorpt_correction_T_max     1.00000
_exptl_special_details
;
;
_diffrn_ambient_temperature     295(2)
_diffrn_radiation_type     CuK\a
_diffrn_radiation_wavelength     1.54184
_diffrn_radiation_source     'Enhance (Cu) X-ray Source'
_diffrn_radiation_monochromator     graphite
_diffrn_measurement_device_type     'Oxford Diffraction Xcalibur Ruby'
_diffrn_measurement_method     '\w scans'
_diffrn_detector_area_resol_mean     10.2576
_diffrn_reflns_number     3040
_diffrn_reflns_av_R_equivalents     0.0468
_diffrn_reflns_av_sigmaI/netI     0.0841
_diffrn_reflns_theta_min     4.72
_diffrn_reflns_theta_max     75.86
_diffrn_reflns_theta_full     75.86
_diffrn_measured_fraction_theta_max     0.963
_diffrn_measured_fraction_theta_full     0.963
_diffrn_reflns_limit_h_min     -8
_diffrn_reflns_limit_h_max     7
_diffrn_reflns_limit_k_min     -23
_diffrn_reflns_limit_k_max     13
_diffrn_reflns_limit_l_min     -8
_diffrn_reflns_limit_l_max     8
_diffrn_standards_number     ?
_diffrn_standards_interval_count     ?
_diffrn_standards_interval_time     ?
_diffrn_standards_decay_%     ?
_refine_special_details
;
Refinement of <i>F</i>^2^ against ALL reflections. The weighted <i>R</i>-factor
<i>wR</i> and goodness of fit <i>S</i> are based on <i>F</i>^2^, conventional
<i>R</i>-factors <i>R</i> are based on <i>F</i>, with <i>F</i> set to zero for
negative <i>F</i>^2^. The threshold expression of <i>F</i>^2^ >
\s(<i>F</i>^2^) is used only for calculating <i>R</i>-factors(gt) <i>etc</i>.
and is not relevant to the choice of reflections for refinement.
<i>R</i>-factors based on <i>F</i>^2^ are statistically about twice as large
as those based on <i>F</i>, and <i>R</i>- factors based on ALL data will be
even larger.
;
_reflns_number_total     1686
_reflns_number_gt     1046
_reflns_threshold_expression     I>2sigma(I)
_refine_ls_structure_factor_coef     Fsqd
_refine_ls_matrix_type     full
_refine_ls_R_factor_all     0.0936
_refine_ls_R_factor_gt     0.0522
_refine_ls_wR_factor_gt     0.1218
_refine_ls_wR_factor_ref     0.1387
_refine_ls_goodness_of_fit_ref     0.935
_refine_ls_restrained_S_all     0.935
_refine_ls_number_reflns     1686
_refine_ls_number_parameters     132
_refine_ls_number_restraints     2
_refine_ls_hydrogen_treatment     mixed
_refine_ls_weighting_scheme     calc
_refine_ls_weighting_details
                 'calc w=1/[\s^2^(Fo^2^)+(0.0729P)^2^] where P=(Fo^2^+2Fc^2^)/3'
_atom_sites_solution_hydrogens     geom
_atom_sites_solution_primary     direct
_atom_sites_solution_secondary     difmap
_refine_ls_shift/su_max     0.000
_refine_ls_shift/su_mean     0.000
_refine_diff_density_max     0.749
_refine_diff_density_min     -0.514
_refine_ls_extinction_method     none
_refine_ls_extinction_coef     ?
loop_
    _atom_type_symbol
    _atom_type_description
    _atom_type_scat_dispersion_real
    _atom_type_scat_dispersion_imag
    _atom_type_scat_source
    'C' 'C' 0.0181 0.0091
                         'International Tables Vol C Tables 4.2.6.8 and 6.1.1.4'
    'H' 'H' 0.0000 0.0000
                         'International Tables Vol C Tables 4.2.6.8 and 6.1.1.4'
    'O' 'O' 0.0492 0.0322
                         'International Tables Vol C Tables 4.2.6.8 and 6.1.1.4'
    'N' 'N' 0.0311 0.0180
                         'International Tables Vol C Tables 4.2.6.8 and 6.1.1.4'
    'Ni' 'Ni' -3.0029 0.5091
                         'International Tables Vol C Tables 4.2.6.8 and 6.1.1.4'
    'Cl' 'Cl' 0.3639 0.7018
                         'International Tables Vol C Tables 4.2.6.8 and 6.1.1.4'
_computing_data_collection     'CrysAlis PRO (Oxford Diffraction, 2009)'
_computing_cell_refinement     'CrysAlis PRO (Oxford Diffraction, 2009)'
_computing_data_reduction     'CrysAlis PRO (Oxford Diffraction, 2009)'
_computing_structure_solution     'SHELXS97 (Sheldrick, 2008)'
_computing_structure_refinement     'SHELXL97 (Sheldrick, 2008)'
_computing_molecular_graphics     'XP in SHELXTL (Sheldrick, 2008)'
_computing_publication_material     'publCIF (Westrip, 2010)'
loop_
    _atom_site_type_symbol
    _atom_site_label
    _atom_site_fract_x
    _atom_site_fract_y
    _atom_site_fract_z
    _atom_site_U_iso_or_equiv
    _atom_site_adp_type
    _atom_site_calc_flag
    _atom_site_refinement_flags
    _atom_site_occupancy
    _atom_site_symmetry_multiplicity
    _atom_site_disorder_assembly
    _atom_site_disorder_group
    Ni Ni1 0.5000 0.5000 0.0000 0.0271(3) Uani d S 1 2 . .
    Cl Cl1 0.30215(17) 0.45677(7) 0.27085(17) 0.0340(3) Uani d . 1 1 . .
    O O1 0.6109(5) 0.66887(19) 0.0800(5) 0.0340(8) Uani d . 1 1 . .
    N N1 0.0343(5) 0.6502(2) -0.0692(6) 0.0301(9) Uani d . 1 1 . .
    H H1A -0.0903 0.6434 -0.0945 0.036 Uiso calc R 1 1 . .
    C C2 0.1533(6) 0.5947(3) -0.0494(6) 0.0285(10) Uani d . 1 1 . .
    H H2A 0.0971 0.5498 -0.0684 0.034 Uiso calc R 1 1 . .
    N N3 0.3448(5) 0.5977(2) -0.0048(5) 0.0272(9) Uani d . 1 1 . .
    C C4 0.4314(7) 0.6634(3) 0.0282(7) 0.0272(10) Uani d . 1 1 . .
    C C4A 0.3084(7) 0.7271(3) -0.0011(7) 0.0268(10) Uani d . 1 1 . .
    C C5 0.3861(7) 0.7962(3) 0.0203(7) 0.0299(10) Uani d . 1 1 . .
    H H5A 0.5200 0.8025 0.0561 0.036 Uiso calc R 1 1 . .
    C C6 0.2672(8) 0.8542(3) -0.0110(7) 0.0348(12) Uani d . 1 1 . .
    H H6A 0.3205 0.8999 0.0004 0.042 Uiso calc R 1 1 . .
    C C7 0.0666(8) 0.8454(3) -0.0599(7) 0.0368(12) Uani d . 1 1 . .
    H H7A -0.0131 0.8855 -0.0793 0.044 Uiso calc R 1 1 . .
    C C8 -0.0178(8) 0.7785(3) -0.0805(8) 0.0357(12) Uani d . 1 1 . .
    H H8A -0.1525 0.7732 -0.1134 0.043 Uiso calc R 1 1 . .
    C C8A 0.1054(7) 0.7188(3) -0.0504(7) 0.0283(10) Uani d . 1 1 . .
    O O1W 0.2955(5) 0.4596(2) -0.2198(5) 0.0303(7) Uani d D 1 1 . .
    H H1W 0.328(10) 0.463(4) -0.342(4) 0.08(2) Uiso d D 1 1 . .
    H H2W 0.282(18) 0.4160(17) -0.189(17) 0.20(6) Uiso d D 1 1 . .
loop_
    _atom_site_aniso_label
    _atom_site_aniso_U_11
    _atom_site_aniso_U_22
    _atom_site_aniso_U_33
    _atom_site_aniso_U_12
    _atom_site_aniso_U_13
    _atom_site_aniso_U_23
    Ni1 0.0258(5) 0.0247(6) 0.0301(6) -0.0004(5) -0.0038(4) -0.0003(5)
    Cl1 0.0330(6) 0.0362(7) 0.0327(6) -0.0058(5) 0.0008(4) 0.0007(5)
    O1 0.0234(15) 0.029(2) 0.049(2) -0.0023(15) -0.0044(14) -0.0022(17)
    N1 0.0206(17) 0.035(2) 0.034(2) -0.0025(17) -0.0034(15) 0.0038(19)
    C2 0.029(2) 0.031(3) 0.026(2) 0.001(2) 0.0016(18) 0.002(2)
    N3 0.0273(19) 0.023(2) 0.031(2) -0.0022(17) 0.0002(15) 0.0001(17)
    C4 0.031(2) 0.025(3) 0.025(2) 0.001(2) 0.0043(18) 0.000(2)
    C4A 0.028(2) 0.026(3) 0.026(2) 0.002(2) 0.0020(18) 0.002(2)
    C5 0.036(2) 0.026(3) 0.027(2) -0.001(2) -0.0003(19) 0.002(2)
    C6 0.048(3) 0.028(3) 0.029(2) 0.001(2) 0.000(2) 0.000(2)
    C7 0.050(3) 0.032(3) 0.029(2) 0.017(3) 0.002(2) 0.003(2)
    C8 0.032(2) 0.040(3) 0.034(3) 0.011(2) -0.002(2) 0.001(2)
    C8A 0.029(2) 0.029(3) 0.027(2) 0.005(2) 0.0014(18) 0.002(2)
    O1W 0.0299(16) 0.031(2) 0.0292(17) -0.0041(16) -0.0033(13) -0.0022(17)
_geom_special_details
;
All e.s.d.'s (except the e.s.d. in the dihedral angle between two l.s. planes)
are estimated using the full covariance matrix. The cell e.s.d.'s are taken
into account individually in the estimation of e.s.d.'s in distances, angles
and torsion angles; correlations between e.s.d.'s in cell parameters are only
used when they are defined by crystal symmetry. An approximate (isotropic)
treatment of cell e.s.d.'s is used for estimating e.s.d.'s involving l.s.
planes.
;
loop_
    _geom_bond_atom_site_label_1
    _geom_bond_atom_site_label_2
    _geom_bond_site_symmetry_2
    _geom_bond_distance
    _geom_bond_publ_flag
    Ni1 O1W . 2.084(3) ?
    Ni1 O1W 3_665 2.084(3) ?
    Ni1 N3 3_665 2.112(4) ?
    Ni1 N3 . 2.112(4) ?
    Ni1 Cl1 . 2.4451(12) ?
    Ni1 Cl1 3_665 2.4451(12) ?
    O1 C4 . 1.246(5) ?
    N1 C2 . 1.317(6) ?
    N1 C8A . 1.375(6) ?
    N1 H1A . 0.8600 ?
    C2 N3 . 1.314(5) ?
    C2 H2A . 0.9300 ?
    N3 C4 . 1.374(6) ?
    C4 C4A . 1.462(7) ?
    C4A C8A . 1.402(6) ?
    C4A C5 . 1.403(7) ?
    C5 C6 . 1.362(7) ?
    C5 H5A . 0.9300 ?
    C6 C7 . 1.387(7) ?
    C6 H6A . 0.9300 ?
    C7 C8 . 1.381(8) ?
    C7 H7A . 0.9300 ?
    C8 C8A . 1.402(7) ?
    C8 H8A . 0.9300 ?
    O1W H1W . 0.85(4) ?
    O1W H2W . 0.85(5) ?
loop_
    _geom_angle_atom_site_label_1
    _geom_angle_atom_site_label_2
    _geom_angle_atom_site_label_3
    _geom_angle_site_symmetry_1
    _geom_angle_site_symmetry_3
    _geom_angle
    _geom_angle_publ_flag
    O1W Ni1 O1W . 3_665 180.0(2) ?
    O1W Ni1 N3 . 3_665 90.21(15) ?
    O1W Ni1 N3 3_665 3_665 89.79(15) ?
    O1W Ni1 N3 . . 89.79(15) ?
    O1W Ni1 N3 3_665 . 90.21(15) ?
    N3 Ni1 N3 3_665 . 180.0(2) ?
    O1W Ni1 Cl1 . . 91.05(11) ?
    O1W Ni1 Cl1 3_665 . 88.95(11) ?
    N3 Ni1 Cl1 3_665 . 89.91(11) ?
    N3 Ni1 Cl1 . . 90.09(11) ?
    O1W Ni1 Cl1 . 3_665 88.95(11) ?
    O1W Ni1 Cl1 3_665 3_665 91.05(11) ?
    N3 Ni1 Cl1 3_665 3_665 90.09(11) ?
    N3 Ni1 Cl1 . 3_665 89.91(11) ?
    Cl1 Ni1 Cl1 . 3_665 180.00(6) ?
    C2 N1 C8A . . 121.4(4) ?
    C2 N1 H1A . . 119.3 ?
    C8A N1 H1A . . 119.3 ?
    N3 C2 N1 . . 125.3(5) ?
    N3 C2 H2A . . 117.3 ?
    N1 C2 H2A . . 117.3 ?
    C2 N3 C4 . . 118.7(4) ?
    C2 N3 Ni1 . . 116.8(3) ?
    C4 N3 Ni1 . . 124.5(3) ?
    O1 C4 N3 . . 121.1(5) ?
    O1 C4 C4A . . 120.5(5) ?
    N3 C4 C4A . . 118.4(4) ?
    C8A C4A C5 . . 118.8(5) ?
    C8A C4A C4 . . 119.0(5) ?
    C5 C4A C4 . . 122.2(4) ?
    C6 C5 C4A . . 120.5(5) ?
    C6 C5 H5A . . 119.8 ?
    C4A C5 H5A . . 119.8 ?
    C5 C6 C7 . . 120.1(5) ?
    C5 C6 H6A . . 119.9 ?
    C7 C6 H6A . . 119.9 ?
    C8 C7 C6 . . 121.6(5) ?
    C8 C7 H7A . . 119.2 ?
    C6 C7 H7A . . 119.2 ?
    C7 C8 C8A . . 118.1(5) ?
    C7 C8 H8A . . 120.9 ?
    C8A C8 H8A . . 120.9 ?
    N1 C8A C8 . . 122.1(5) ?
    N1 C8A C4A . . 117.2(4) ?
    C8 C8A C4A . . 120.8(5) ?
    Ni1 O1W H1W . . 115(5) ?
    Ni1 O1W H2W . . 105(8) ?
    H1W O1W H2W . . 110(8) ?
loop_
    _geom_hbond_atom_site_label_D
    _geom_hbond_atom_site_label_H
    _geom_hbond_atom_site_label_A
    _geom_hbond_site_symmetry_A
    _geom_hbond_distance_DH
    _geom_hbond_distance_HA
    _geom_hbond_distance_DA
    _geom_hbond_angle_DHA
    _geom_hbond_publ_flag
    O1W H1W Cl1 1_554 0.85(4) 2.56(3) 3.371(4) 160(6) y
    O1W H2W O1 3_665 0.85(5) 1.87(6) 2.641(5) 150(11) y
    N1 H1A O1 1_455 0.86 2.44 3.116(5) 136 y
    N1 H1A Cl1 3_565 0.86 2.59 3.256(4) 135 y
    C2 H2A O1W 1_555 0.93 2.42 2.958(6) 117 y
data_global
_journal_date_recd_electronic     2012-04-28
_journal_date_accepted     2012-04-30
_journal_name_full     'Acta Crystallographica, Section E'
_journal_year     2012
_journal_volume     68
_journal_issue      6
_journal_page_first     m724
_journal_page_last     m724
_journal_paper_category     QM
_journal_paper_doi     10.1107/S1600536812019381
_journal_coeditor_code     HG5221
_publ_contact_author_name     ' Kambarali Turgunov'
_publ_contact_author_address
;  S.Yunusov Institute of the Chemistry of Plant Substances
   Academy of Sciences of Uzbekistan
   Mirzo Ulugbek Str., 77,
   Tashkent 100170, Uzbekistan
;
_publ_contact_author_email     'kk_turgunov@rambler.ru'
_publ_contact_author_fax     '+998 71 262-65-70'
_publ_contact_author_phone     '+998 71 262-78-97'
_publ_section_title
;
Diaquadichloridobis[quinazolin-4(1<i>H</i>)-one-\k<i>N</i>^3^]nickel(II)
;
loop_
    _publ_author_name
    _publ_author_address
    'Shirin Shomurotova'
;
   Tashkent State Pedagogical University Named After Nizami
   Yusuf Khos Khojib Str. 103,
   Tashkent 100100, Uzbekistan
;
    'Kambarali K. Turgunov'
;  S. Yunusov Institute of the Chemistry of Plant Substances
   Academy of Sciences of Uzbekistan
   Mirzo Ulugbek Str. 77,
   Tashkent 100170, Uzbekistan
;
    'Nasir Mukhamedov'
;  S. Yunusov Institute of the Chemistry of Plant Substances
   Academy of Sciences of Uzbekistan
   Mirzo Ulugbek Str. 77,
   Tashkent 100170, Uzbekistan
;
    'Bakhodir Tashkhodjaev '
;  S. Yunusov Institute of the Chemistry of Plant Substances
   Academy of Sciences of Uzbekistan
   Mirzo Ulugbek Str. 77,
   Tashkent 100170, Uzbekistan
;
