# Supplementary material for: Diaqua­dichloridobis[quinazolin-4(1H)-one-κN 3]nickel(II)
Source: Acta Crystallogr Sect E Struct Rep Online. 2012 May 5;68(Pt 6):m724. doi: 10.1107/S1600536812019381 (PMC3379069; doi:10.1107/S1600536812019381)
Supplement: Supplementary file 2 [file e-68-0m724-Isup2.hkl]

# 
# h,k,l, Fc-squared, Fo-squared, sigma(Fo-squared) and status flag 
# 
data_I
_shelx_title ' 934ni in P21/c' 
_shelx_refln_list_code          4 
_shelx_F_calc_maximum      148.25 
_exptl_crystal_F_000       468.00 
_reflns_d_resolution_high  0.7950 
 
loop_ 
 _symmetry_equiv_pos_as_xyz 
 'x, y, z' 
 '-x, y+1/2, -z+1/2' 
 '-x, -y, -z' 
 'x, -y-1/2, z-1/2' 
 
_cell_length_a     6.7800 
_cell_length_b    18.7410 
_cell_length_c     6.6106 
_cell_angle_alpha  90.000 
_cell_angle_beta   93.782 
_cell_angle_gamma  90.000 
 
_shelx_F_squared_multiplier     1.000 
 
loop_ 
 _refln_index_h 
 _refln_index_k 
 _refln_index_l 
 _refln_F_squared_calc 
 _refln_F_squared_meas 
 _refln_F_squared_sigma 
 _refln_observed_status 
   1   0   0     3558.18     3092.38     29.78 o 
   2   0   0       23.43       20.37     23.32 o 
   3   0   0     4773.84     5222.27     83.14 o 
   4   0   0      303.96      260.17     28.37 o 
   5   0   0     2233.73     2348.22     58.33 o 
   6   0   0      554.49      597.21     56.44 o 
   7   0   0       91.59       93.04     25.91 o 
   8   0   0        2.84       36.26     33.36 o 
   1   1   0     3248.77     3275.40     32.47 o 
   2   1   0      281.48      255.71     28.52 o 
   3   1   0      569.67      556.31     24.33 o 
   4   1   0       97.66      123.25     29.37 o 
   5   1   0       20.34       30.86     36.21 o 
   6   1   0        4.83       16.72     25.63 o 
   7   1   0        1.68       13.72     20.44 o 
   8   1   0        7.02        4.79     11.46 o 
   0   2   0      400.84      564.27     11.77 o 
   1   2   0     5894.39     6089.07     74.35 o 
   2   2   0     1784.96     1739.58     42.38 o 
   3   2   0      273.89      282.32     18.47 o 
   4   2   0     1720.65     1676.69     45.78 o 
   5   2   0     2925.86     3153.97     82.34 o 
   6   2   0      790.86      729.77     42.56 o 
   7   2   0        2.46      -17.93     20.36 o 
   8   2   0       16.63        4.55     12.45 o 
   1   3   0     1917.34     2143.98     15.40 o 
   2   3   0     1765.82     1846.64     47.20 o 
   3   3   0      720.21      671.74     28.95 o 
   4   3   0      918.05      947.14     35.65 o 
   5   3   0        2.06      -19.78     25.99 o 
   6   3   0      585.65      511.83     38.28 o 
   7   3   0        0.62      -19.53     19.53 o 
   8   3   0        4.30       11.77     12.39 o 
   0   4   0      831.91     1060.17     28.86 o 
   1   4   0     2643.39     2609.63     29.77 o 
   2   4   0       36.66       32.24     20.75 o 
   3   4   0      335.85      339.82     37.43 o 
   4   4   0     1257.61     1153.98     59.58 o 
   5   4   0     1811.09     1711.90     65.87 o 
   6   4   0      380.67      430.82     28.63 o 
   7   4   0        0.72        0.36     24.23 o 
   8   4   0       11.05        9.33     16.16 o 
   1   5   0     5112.30     5466.76     34.15 o 
   2   5   0      300.99      258.67     22.20 o 
   3   5   0      832.59      786.41     37.09 o 
   4   5   0     2094.00     1923.74     50.06 o 
   5   5   0      638.61      540.02     32.61 o 
   6   5   0      309.16      307.92     30.24 o 
   7   5   0      428.37      429.77     52.78 o 
   8   5   0      154.51      176.27     18.55 o 
   0   6   0     3790.31     3906.71     56.45 o 
   1   6   0     2557.34     2478.49     21.74 o 
   2   6   0     4458.82     4645.36     59.79 o 
   3   6   0      520.24      572.05     50.48 o 
   4   6   0      907.66      792.23     48.52 o 
   5   6   0        3.10      -24.28     26.40 o 
   6   6   0       55.72       56.47     22.40 o 
   7   6   0      100.16      122.01     43.11 o 
   8   6   0       66.75       57.79     14.95 o 
   1   7   0     7772.82     8499.19     41.14 o 
   2   7   0     2696.85     2721.01    148.48 o 
   3   7   0      790.89      843.11     68.45 o 
   4   7   0     1252.05     1128.74     56.45 o 
   5   7   0      495.05      411.31     31.14 o 
   6   7   0      475.59      453.91     34.22 o 
   7   7   0       56.67      104.28     39.38 o 
   8   7   0       31.88       30.62     11.62 o 
   0   8   0        0.56        4.05     19.36 o 
   1   8   0        1.68        8.04      5.12 o 
   2   8   0     1707.97     1661.59     93.39 o 
   3   8   0     1727.21     1720.36    130.51 o 
   4   8   0      839.04      684.62     47.61 o 
   5   8   0      156.99      163.71     22.53 o 
   6   8   0      149.44      168.75     29.12 o 
   7   8   0      217.42      289.92     41.63 o 
   1   9   0     1480.31     1564.79     29.56 o 
   2   9   0      677.77      686.35     29.83 o 
   3   9   0      131.83      112.47     22.98 o 
   4   9   0      155.53      164.70     29.00 o 
   5   9   0      294.91      269.04     35.11 o 
   6   9   0      165.65      150.15     29.75 o 
   7   9   0       11.62       39.15     16.71 o 
   0  10   0      485.35      501.39     31.55 o 
   1  10   0      848.35      962.65     31.64 o 
   2  10   0     1930.29     1851.42     76.42 o 
   3  10   0     2967.59     3256.21     66.06 o 
   4  10   0       36.02       -8.58     33.80 o 
   5  10   0       64.06       58.71     27.44 o 
   6  10   0      264.21      300.85     33.04 o 
   7  10   0      416.34      503.45     25.48 o 
   1  11   0        0.90       -0.72     14.34 o 
   2  11   0      165.80      188.18     22.44 o 
   3  11   0      102.40       67.72     40.22 o 
   4  11   0       97.72       93.00     23.83 o 
   5  11   0      459.35      505.51     41.21 o 
   6  11   0       47.41       33.67     23.17 o 
   7  11   0       82.53       81.62     15.69 o 
   0  12   0        2.61       12.00     14.66 o 
   1  12   0      529.73      542.76     27.96 o 
   2  12   0     2913.95     3078.92    142.06 o 
   3  12   0     1851.03     1989.15     59.79 o 
   4  12   0        3.98        3.32     24.93 o 
   5  12   0      251.83      277.15     32.20 o 
   6  12   0       11.96       27.03     21.76 o 
   7  12   0      305.64      298.93     24.05 o 
   1  13   0       35.12       39.18     37.95 o 
   2  13   0        7.20       17.23     43.66 o 
   3  13   0       75.56       85.66     29.16 o 
   4  13   0       23.22       38.17     29.59 o 
   5  13   0       40.14       44.65     27.48 o 
   6  13   0       51.64       54.26     31.47 o 
   0  14   0       53.72       53.47     27.07 o 
   1  14   0       61.23       67.43     41.36 o 
   2  14   0     1944.05     2009.84     78.23 o 
   3  14   0      784.41      812.42     45.59 o 
   4  14   0      260.02      308.49     34.82 o 
   5  14   0        0.96      -11.47     38.15 o 
   6  14   0        2.17       13.98     27.53 o 
   1  15   0     1620.39     1609.00     57.98 o 
   2  15   0      109.72       63.93     30.41 o 
   3  15   0        0.35       16.68     29.99 o 
   4  15   0      537.78      475.30     38.18 o 
   5  15   0        3.34       47.36     36.69 o 
   6  15   0      109.34      126.67     27.14 o 
   0  16   0     1345.97     1209.13     70.75 o 
   1  16   0      486.26      466.17     42.38 o 
   2  16   0      351.32      344.24     31.93 o 
   3  16   0      908.01      908.29     48.93 o 
   4  16   0      135.96      132.17     30.90 o 
   5  16   0        2.36      -31.66     31.66 o 
   6  16   0       26.43       -5.91     19.27 o 
   1  17   0      122.86      149.16     31.84 o 
   2  17   0      278.98      243.20     31.48 o 
   3  17   0      275.90      263.88     32.97 o 
   4  17   0      129.43      147.66     29.63 o 
   5  17   0        0.03      -17.77     27.65 o 
   0  18   0      889.48      910.10     64.93 o 
   1  18   0      256.37      262.05     33.38 o 
   2  18   0      334.44      329.56     52.97 o 
   3  18   0        8.99       32.98     27.72 o 
   4  18   0       16.39       -8.72     22.71 o 
   5  18   0       49.71       77.39     21.37 o 
   1  19   0       47.32       30.17     29.56 o 
   2  19   0       34.09       46.48     48.18 o 
   3  19   0      209.72      237.12     37.54 o 
   4  19   0      125.94      125.05     27.22 o 
   0  20   0      797.47      795.68     62.38 o 
   1  20   0      145.65      153.71     30.80 o 
   2  20   0        1.60      -17.75     40.15 o 
   3  20   0        0.44        4.96     35.48 o 
   1  21   0      161.47      156.44     41.88 o 
   2  21   0       53.45       50.71     34.37 o 
   3  21   0        5.26       15.12     28.24 o 
   0  22   0      512.64      385.00     38.73 o 
   1  22   0       75.89       17.19     31.94 o 
   2  22   0       80.72      112.19     31.10 o 
   1  23   0       96.89       98.78     25.35 o 
  -8   1   1       73.05       67.95     13.95 o 
  -7   1   1        7.97       37.15     28.87 o 
  -6   1   1       53.69       76.78     28.91 o 
  -5   1   1      178.29      178.74     16.31 o 
  -4   1   1      591.90      485.67     38.32 o 
  -3   1   1     2098.77     2074.97     66.18 o 
  -2   1   1      974.98      898.08     26.17 o 
  -1   1   1     1318.64     1149.49     24.04 o 
   0   1   1     7987.01     8844.29     54.91 o 
   1   1   1     4437.57     4615.47     40.54 o 
   2   1   1     3653.19     3039.09     40.71 o 
   3   1   1      261.12      243.04     14.00 o 
   4   1   1       81.22      123.19     33.07 o 
   5   1   1      160.42      136.29     33.51 o 
   6   1   1     1127.98     1146.56     37.38 o 
   7   1   1      307.59      342.48     20.62 o 
   8   1   1       57.92       85.31     15.26 o 
  -8   2   1       21.82        1.32     11.30 o 
  -7   2   1      383.71      432.14     37.52 o 
  -6   2   1        3.99       28.86     26.82 o 
  -5   2   1      291.98      260.07     47.77 o 
  -4   2   1       40.26       32.61     14.40 o 
  -3   2   1      214.48      197.33     20.56 o 
  -2   2   1       17.77       11.89     20.47 o 
  -1   2   1      282.95      272.47     10.77 o 
   0   2   1       81.11       76.22      3.84 o 
   1   2   1        5.23        6.70      6.38 o 
   2   2   1      650.74      693.75     41.47 o 
   3   2   1       28.10       45.35     14.66 o 
   4   2   1        1.73       -0.22     18.30 o 
   5   2   1       37.22       42.46     41.14 o 
   6   2   1      144.46      127.83     29.78 o 
   7   2   1      133.84      104.79     20.40 o 
   8   2   1       18.77       23.71     15.01 o 
  -8   3   1      247.92      269.44     22.42 o 
  -7   3   1      101.76      130.23     20.30 o 
  -6   3   1      129.97      131.53     29.92 o 
  -5   3   1      801.18      878.00     39.48 o 
  -4   3   1     2719.39     2623.79     56.64 o 
  -3   3   1     1184.40     1040.77     25.48 o 
  -2   3   1       23.97       22.75     12.74 o 
  -1   3   1       33.30       38.43      4.41 o 
   0   3   1      163.07      174.00      8.90 o 
   1   3   1     2062.43     2151.95     31.49 o 
   2   3   1     1543.56     1561.33     35.86 o 
   3   3   1     1479.13     1378.15     61.02 o 
   4   3   1      863.88      941.20     33.75 o 
   5   3   1      490.87      461.72     99.39 o 
   6   3   1      238.80      295.09     36.21 o 
   7   3   1      316.76      354.49     25.32 o 
   8   3   1       29.60       24.53     13.92 o 
  -8   4   1       20.45       16.05     16.63 o 
  -7   4   1        0.81       15.00     40.69 o 
  -6   4   1      214.65      214.13     31.65 o 
  -5   4   1      564.09      479.34     34.32 o 
  -4   4   1       20.17       10.35     17.80 o 
  -3   4   1      626.02      547.77     28.93 o 
  -2   4   1     1477.68     1539.97     29.79 o 
  -1   4   1      358.38      372.88     13.11 o 
   0   4   1     1646.56     1870.14     27.13 o 
   1   4   1     1921.84     2002.55     34.04 o 
   2   4   1      152.58      211.99     19.58 o 
   3   4   1      117.67      118.22     34.28 o 
   4   4   1        0.33      -13.33     19.02 o 
   5   4   1       64.89       85.89     28.78 o 
   6   4   1       16.00        8.62     28.00 o 
   7   4   1      204.92      229.35     22.37 o 
   8   4   1       44.06       57.27     20.81 o 
  -8   5   1       22.59       30.09     16.64 o 
  -7   5   1       17.00       -7.09     38.04 o 
  -6   5   1       14.96       38.48     27.88 o 
  -5   5   1      773.12      827.63     41.35 o 
  -4   5   1      799.30      816.23     34.86 o 
  -3   5   1     1834.34     1862.28     84.18 o 
  -2   5   1     1222.07     1172.60     26.69 o 
  -1   5   1     1795.32     1856.10     58.36 o 
   0   5   1      342.14      395.37     14.29 o 
   1   5   1     1750.70     1765.16     31.17 o 
   2   5   1      868.45      862.49     26.96 o 
   3   5   1      741.85      727.75     48.49 o 
   4   5   1      715.86      691.97     31.09 o 
   5   5   1      730.11      760.42     46.75 o 
   6   5   1       28.62       40.24     22.44 o 
   7   5   1      132.60      148.78     20.01 o 
   8   5   1       12.37       -3.55     18.47 o 
  -8   6   1       90.74      107.71     27.13 o 
  -7   6   1       15.82       21.64     37.19 o 
  -6   6   1      116.34      150.47     44.89 o 
  -5   6   1      125.84      149.77     54.24 o 
  -4   6   1      156.50      168.06     28.22 o 
  -3   6   1        4.79        4.20     24.05 o 
  -2   6   1        3.88       12.52     12.62 o 
  -1   6   1        6.39        8.22     11.10 o 
   0   6   1      412.97      409.42     13.24 o 
   1   6   1      735.16      857.46     21.17 o 
   2   6   1     1597.92     1609.17     48.02 o 
   3   6   1      437.84      409.40     40.56 o 
   4   6   1      257.52      258.24     37.93 o 
   5   6   1      625.46      621.15     28.29 o 
   6   6   1      209.07      225.63     23.32 o 
   7   6   1       25.13        6.48     25.36 o 
   8   6   1       17.26       11.83     16.33 o 
  -8   7   1       54.40       42.36     11.98 o 
  -7   7   1      133.26      126.67     39.73 o 
  -6   7   1      207.95      223.57     28.63 o 
  -5   7   1      122.51      121.23     29.97 o 
  -4   7   1      430.53      445.40     55.71 o 
  -3   7   1       89.50       85.12     15.52 o 
  -2   7   1     6797.16     7669.32    453.43 o 
  -1   7   1     2236.14     2214.94     76.48 o 
   0   7   1      956.52      969.03     22.55 o 
   1   7   1     1868.39     1921.39     40.59 o 
   2   7   1     2827.44     3089.43     68.46 o 
   3   7   1      461.45      424.60     40.45 o 
   4   7   1     1001.18      889.79     53.72 o 
   5   7   1       68.42       65.40     25.15 o 
   6   7   1      192.26      247.44     31.53 o 
   7   7   1       14.76       22.49     22.85 o 
  -7   8   1       68.18       45.96     31.08 o 
  -6   8   1      138.82      166.05     60.80 o 
  -5   8   1       19.61       37.75     31.33 o 
  -4   8   1        5.66      -21.51     45.57 o 
  -3   8   1      217.76      256.91     44.25 o 
  -2   8   1      188.70      199.47     17.61 o 
  -1   8   1     1368.35     1643.05    120.28 o 
   0   8   1       50.09       33.33     10.23 o 
   1   8   1     2573.62     3012.13     51.21 o 
   2   8   1        3.86        6.79     11.95 o 
   3   8   1      345.08      387.08     37.73 o 
   4   8   1      870.11      840.38     55.87 o 
   5   8   1      444.15      443.88     34.15 o 
   6   8   1       18.89       55.40     27.99 o 
   7   8   1       11.66        6.35     16.84 o 
  -7   9   1      361.69      442.59     39.26 o 
  -6   9   1      775.69      944.62     49.08 o 
  -5   9   1     1658.21     1738.07    137.88 o 
  -4   9   1        1.43      -32.81     32.81 o 
  -3   9   1      463.51      475.04     51.12 o 
  -2   9   1       17.19       39.88     14.35 o 
  -1   9   1     1101.58     1085.50    111.41 o 
   0   9   1      808.63      951.01     21.55 o 
   1   9   1        0.47        5.30     10.51 o 
   2   9   1        6.44       -3.54     19.63 o 
   3   9   1     1160.92     1319.21     60.29 o 
   4   9   1      839.48      811.65     41.01 o 
   5   9   1     1794.99     1786.50     59.48 o 
   6   9   1       53.02       66.79     22.07 o 
   7   9   1       24.37       31.13     18.27 o 
  -7  10   1        0.50        9.32     16.97 o 
  -6  10   1        1.60        5.72     32.97 o 
  -5  10   1       30.82       40.03     27.70 o 
  -4  10   1       64.39      104.25     32.93 o 
  -3  10   1      117.47      122.68     42.46 o 
  -2  10   1       21.74       21.93     24.80 o 
  -1  10   1       14.08       23.82     12.10 o 
   0  10   1      116.69      107.11     12.54 o 
   1  10   1      515.59      578.56     27.76 o 
   2  10   1       11.53       29.28     18.63 o 
   3  10   1       13.74       -2.60     34.00 o 
   4  10   1      309.30      301.10     32.25 o 
   5  10   1        4.37       12.16     26.75 o 
   6  10   1       28.39       36.32     21.13 o 
   7  10   1        2.81       12.49     16.14 o 
  -7  11   1      104.86      103.41     15.32 o 
  -6  11   1      478.24      609.40     42.47 o 
  -5  11   1        2.31        2.33     28.37 o 
  -4  11   1        4.94      -18.85     34.51 o 
  -3  11   1       79.19      179.93     65.35 o 
  -2  11   1     1173.61     1208.47     63.49 o 
  -1  11   1     2838.64     2622.76    163.50 o 
   0  11   1     2223.01     2456.05     39.67 o 
   1  11   1      252.91      226.49     21.18 o 
   2  11   1       19.01        9.68     20.69 o 
   3  11   1      599.30      650.67     53.63 o 
   4  11   1      452.00      431.45     58.96 o 
   5  11   1       99.21       89.59     27.58 o 
   6  11   1       19.95       24.75     19.95 o 
   7  11   1       10.96       -4.44     20.50 o 
  -7  12   1        5.55       -0.89     13.49 o 
  -6  12   1        6.66       18.19     20.65 o 
  -5  12   1        8.19      -20.18     28.36 o 
  -4  12   1        9.59       21.94     31.45 o 
  -3  12   1      162.15      157.38     28.82 o 
  -2  12   1        6.14      -13.32     29.16 o 
  -1  12   1       31.24       35.95     15.65 o 
   0  12   1        9.03        5.35     21.16 o 
   1  12   1        4.80       30.18     16.60 o 
   2  12   1        0.60       -9.66     26.00 o 
   3  12   1       15.23       21.10     31.41 o 
   4  12   1       17.80       56.93     23.89 o 
   5  12   1       63.33       73.20     28.08 o 
   6  12   1        1.35        3.97     33.53 o 
   7  12   1        7.75      -16.47     16.47 o 
  -6  13   1      234.55      291.72     22.77 o 
  -5  13   1       79.94       59.18     40.65 o 
  -4  13   1       21.12       47.98     29.99 o 
  -3  13   1       62.07       57.80     58.30 o 
  -2  13   1      883.53      883.67     45.04 o 
  -1  13   1     2024.92     1772.06     47.69 o 
   0  13   1     1375.19     1365.26     55.88 o 
   1  13   1      339.42      320.68     30.98 o 
   2  13   1      258.29      319.77     31.75 o 
   3  13   1      292.93      258.78     29.61 o 
   4  13   1      326.01      363.57     34.64 o 
   5  13   1      116.07      184.67     47.98 o 
   6  13   1       30.98       23.75     32.68 o 
  -6  14   1       15.75       42.97     27.24 o 
  -5  14   1        0.59       14.40     35.83 o 
  -4  14   1        0.03       -3.54     29.65 o 
  -3  14   1       25.30       19.78     31.73 o 
  -2  14   1        0.75       20.94     29.66 o 
  -1  14   1      428.67      343.57     40.45 o 
   0  14   1      243.42      217.06     29.67 o 
   1  14   1       33.82       48.37     42.15 o 
   2  14   1       80.79       52.57     27.31 o 
   3  14   1      290.16      298.26     32.15 o 
   4  14   1        0.50      -27.97     27.97 o 
   5  14   1       67.60       66.11     39.80 o 
   6  14   1        2.69       22.36     28.87 o 
  -6  15   1      130.30      150.05     25.97 o 
  -5  15   1      244.13      279.64     43.64 o 
  -4  15   1      438.43      416.22     37.67 o 
  -3  15   1      213.92      225.20     34.49 o 
  -2  15   1      594.78      583.41     42.17 o 
  -1  15   1        2.29       44.92     39.63 o 
   0  15   1      184.92      202.67     32.87 o 
   1  15   1       21.48        6.16     41.81 o 
   2  15   1      371.46      351.35     59.03 o 
   3  15   1      644.54      615.45     40.36 o 
   4  15   1     1033.92     1011.56     48.17 o 
   5  15   1      125.28      131.25     40.88 o 
   6  15   1        5.28       15.69     20.07 o 
  -6  16   1        1.69       -0.47     17.52 o 
  -5  16   1      139.02      120.71     34.16 o 
  -4  16   1       44.39       76.00     30.03 o 
  -3  16   1       16.24       27.32     30.72 o 
  -2  16   1      316.95      368.92     29.68 o 
  -1  16   1       98.61       75.19     31.45 o 
   0  16   1       37.70      110.98     58.72 o 
   1  16   1      225.55      192.52     45.52 o 
   2  16   1       39.97       42.63     29.74 o 
   3  16   1       82.12      135.47     28.35 o 
   4  16   1        0.63       20.48     27.14 o 
   5  16   1      112.41      193.69     38.21 o 
   6  16   1       95.06      131.35     18.39 o 
  -5  17   1       87.98       97.98     28.08 o 
  -4  17   1       79.41       90.07     34.83 o 
  -3  17   1       61.89       71.11     30.16 o 
  -2  17   1       83.62       94.12     26.62 o 
  -1  17   1      643.09      563.32     41.55 o 
   0  17   1      493.80      503.27     39.74 o 
   1  17   1      663.31      580.26     58.26 o 
   2  17   1       53.66       75.22     44.33 o 
   3  17   1       57.80       52.61     27.51 o 
   4  17   1       56.49       52.14     24.55 o 
   5  17   1       50.58       55.41     25.24 o 
  -5  18   1      110.03      143.81     23.32 o 
  -4  18   1        1.02      -20.51     28.66 o 
  -3  18   1      132.34      130.09     30.28 o 
  -2  18   1       35.51       28.00     25.33 o 
  -1  18   1        0.19       40.99     31.18 o 
   0  18   1      168.90      116.94     32.82 o 
   1  18   1       20.60       45.34     42.85 o 
   2  18   1       63.23       92.36     44.72 o 
   3  18   1       14.52       17.39     27.02 o 
   4  18   1        4.87        3.91     22.15 o 
   5  18   1        1.36        5.45     19.50 o 
  -4  19   1       93.96      127.29     25.88 o 
  -3  19   1      194.90      248.35     42.78 o 
  -2  19   1       75.37       85.31     54.22 o 
  -1  19   1       70.19       84.05     30.55 o 
   0  19   1      222.14      263.09     79.76 o 
   1  19   1      292.45      292.28     57.07 o 
   2  19   1      246.52      306.99     52.14 o 
   3  19   1       90.15       83.15     24.21 o 
   4  19   1        1.53        9.54     25.05 o 
  -4  20   1       11.39        3.13     18.85 o 
  -3  20   1       35.22       60.20     28.01 o 
  -2  20   1       31.40       10.66     36.52 o 
  -1  20   1        0.14      -32.52     32.52 o 
   0  20   1       76.05       14.69     46.38 o 
   1  20   1       23.39       51.88     42.68 o 
   2  20   1        0.33        0.77     38.68 o 
   3  20   1       15.62       39.02     32.42 o 
  -2  21   1        7.80       -3.86     28.67 o 
  -1  21   1       20.52       59.24     25.20 o 
   0  21   1       47.65       72.10     27.64 o 
   1  21   1      120.17      137.02     43.19 o 
   2  21   1      233.56      210.05     42.45 o 
   3  21   1        8.03      -14.38     24.55 o 
  -1  22   1        0.75       53.90     31.55 o 
   0  22   1        3.93       25.32     34.45 o 
   1  22   1        0.29       -2.81     31.68 o 
   2  22   1       58.54       55.58     27.82 o 
   0  23   1      199.19      120.47     26.60 o 
   1  23   1      171.39      146.61     24.72 o 
  -8   0   2      180.02      168.40     18.98 o 
  -7   0   2      399.35      509.07     56.25 o 
  -6   0   2       60.87       88.87     39.85 o 
  -5   0   2      204.22      221.94     38.85 o 
  -4   0   2      524.06      508.24     46.16 o 
  -3   0   2     2190.67     2272.00     75.41 o 
  -2   0   2     8234.51     7967.84    205.68 o 
  -1   0   2     4475.60     4718.50    123.50 o 
   0   0   2    16892.21    17172.88    165.19 o 
   1   0   2      724.65      694.78     23.57 o 
   2   0   2     7723.72     6588.18     95.90 o 
   3   0   2      622.61      446.46     39.07 o 
   4   0   2      179.01      198.50     35.42 o 
   5   0   2      125.60      141.06     25.45 o 
   6   0   2       22.27       20.20     24.86 o 
   7   0   2      413.59      448.83     44.82 o 
   8   0   2      575.60      552.29     27.48 o 
  -8   1   2        6.66        8.42     15.35 o 
  -7   1   2       32.54       21.83     28.51 o 
  -6   1   2       45.23       46.34     29.03 o 
  -5   1   2       12.76       17.54     24.39 o 
  -4   1   2     1278.17     1433.77     47.02 o 
  -3   1   2       66.36       79.81     19.32 o 
  -2   1   2       11.90        6.28     13.29 o 
  -1   1   2    21979.24    21478.50    133.93 o 
   0   1   2      624.88      578.52      9.24 o 
   1   1   2      109.50       87.44     13.09 o 
   2   1   2     1349.51     1323.16     47.65 o 
   3   1   2       15.07       34.59     18.68 o 
   4   1   2      142.13      172.85     23.98 o 
   5   1   2       26.49       10.76     20.91 o 
   6   1   2      254.64      231.94     27.86 o 
   7   1   2       20.29       17.41     22.31 o 
   8   1   2        4.93        5.75     17.03 o 
  -8   2   2      155.76      169.04     20.22 o 
  -7   2   2     1007.34     1140.73     47.51 o 
  -6   2   2      341.11      363.73     60.92 o 
  -5   2   2       61.57       70.50     24.97 o 
  -4   2   2       89.94       86.57     22.85 o 
  -3   2   2     4028.58     4004.05     63.30 o 
  -2   2   2     4925.54     4736.55     46.63 o 
  -1   2   2      774.99      657.79     19.97 o 
   0   2   2     7315.88     7913.30     43.26 o 
   1   2   2       18.72       28.94     14.13 o 
   2   2   2     3255.12     2984.35     48.86 o 
   3   2   2     8155.69     7051.67    121.72 o 
   4   2   2      461.23      498.75     43.57 o 
   5   2   2       41.78       38.90     18.65 o 
   6   2   2       43.40       48.85     20.43 o 
   7   2   2      340.38      390.28     23.11 o 
   8   2   2      378.99      411.27     24.70 o 
  -8   3   2       49.49       57.40     15.88 o 
  -7   3   2      103.84       96.84     27.85 o 
  -6   3   2      122.20      140.96     31.81 o 
  -5   3   2        7.81       19.67     26.97 o 
  -4   3   2      347.21      377.81     40.61 o 
  -3   3   2      980.74      892.20     36.62 o 
  -2   3   2      279.26      243.22     14.35 o 
  -1   3   2     3067.01     3034.20     32.59 o 
   0   3   2      110.96      105.08      6.98 o 
   1   3   2     3357.96     3726.29     56.49 o 
   2   3   2      681.74      702.09     28.38 o 
   3   3   2       49.53       57.96     24.66 o 
   4   3   2      971.96     1049.53     60.29 o 
   5   3   2      101.24      104.09     19.83 o 
   6   3   2       83.79       61.15     20.87 o 
   7   3   2      277.73      284.77     21.63 o 
   8   3   2       26.70       -7.32     15.77 o 
  -8   4   2      270.03      343.08     34.39 o 
  -7   4   2      155.85      187.85     26.25 o 
  -6   4   2      502.67      493.63     35.43 o 
  -5   4   2       35.41       13.69     25.63 o 
  -4   4   2      285.42      300.47     40.85 o 
  -3   4   2     1237.34     1081.17     38.75 o 
  -2   4   2     3536.43     3341.27     89.83 o 
  -1   4   2      318.80      232.33     34.40 o 
   0   4   2      920.18      958.38     21.30 o 
   1   4   2      925.09      982.59     29.06 o 
   2   4   2     2232.57     2117.75     42.80 o 
   3   4   2     3793.85     3207.91     85.79 o 
   4   4   2      268.34      222.00     31.82 o 
   5   4   2      133.87      118.56     18.90 o 
   6   4   2        0.68      -10.15     18.57 o 
   7   4   2      337.39      386.02     33.50 o 
  -8   5   2       85.33       76.29     14.14 o 
  -7   5   2       26.27       36.78     22.75 o 
  -6   5   2      669.95      734.50     41.45 o 
  -5   5   2       33.42       19.11     27.73 o 
  -4   5   2      271.66      263.58     60.29 o 
  -3   5   2     1632.79     1518.42     81.08 o 
  -2   5   2      922.54      883.72     44.13 o 
  -1   5   2     1349.29     1477.01     44.09 o 
   0   5   2       92.30       64.79     10.73 o 
   1   5   2     5059.42     5909.27     64.22 o 
   2   5   2     2150.41     2080.87     43.04 o 
   3   5   2      152.76      107.81     30.78 o 
   4   5   2     1992.38     1939.47     78.63 o 
   5   5   2     1016.98      959.93     30.54 o 
   6   5   2      374.98      378.45     22.55 o 
   7   5   2       45.41       40.88     20.65 o 
  -8   6   2        1.02       21.13     23.66 o 
  -7   6   2       58.72       64.20     37.42 o 
  -6   6   2      176.48      169.93     27.38 o 
  -5   6   2      182.40      223.84     35.87 o 
  -4   6   2      372.80      294.67     34.57 o 
  -3   6   2     1172.26     1082.29     59.37 o 
  -2   6   2     3180.45     2949.41     76.35 o 
  -1   6   2     1996.73     1914.78     53.00 o 
   0   6   2     1977.40     2019.45     43.18 o 
   1   6   2     1079.53     1145.26    109.05 o 
   2   6   2     1671.21     1552.64     38.56 o 
   3   6   2      120.91      138.89     29.48 o 
   4   6   2     1248.78     1281.22     45.11 o 
   5   6   2        0.57       12.59     19.28 o 
   6   6   2      122.59      133.61     18.95 o 
   7   6   2       78.46       74.05     18.20 o 
  -7   7   2        2.92        7.96     20.61 o 
  -6   7   2      311.87      312.55     30.98 o 
  -5   7   2      303.49      308.59     32.79 o 
  -4   7   2      956.36      839.44     44.46 o 
  -3   7   2      654.51      560.90     48.50 o 
  -2   7   2       51.07       32.43     27.15 o 
  -1   7   2     2066.80     1972.36     56.72 o 
   0   7   2     1303.74     1313.17     33.57 o 
   1   7   2      118.98      100.77     18.23 o 
   2   7   2      683.80      677.26     28.75 o 
   3   7   2       95.09      107.42     28.81 o 
   4   7   2      262.08      267.70     22.84 o 
   5   7   2      255.55      278.70     21.72 o 
   6   7   2      237.20      240.17     19.48 o 
   7   7   2      186.29      240.86     32.50 o 
  -7   8   2        3.71       20.48     27.24 o 
  -6   8   2      336.76      384.85     31.79 o 
  -5   8   2     1410.25     1509.91     53.77 o 
  -4   8   2     1081.44     1079.37     69.63 o 
  -3   8   2        2.98      -13.89     35.10 o 
  -2   8   2       84.45      100.09     29.02 o 
  -1   8   2      214.92      152.60     28.12 o 
   0   8   2     3154.57     3272.03     50.79 o 
   1   8   2     1194.34     1287.05    124.88 o 
   2   8   2       55.36       45.83     19.15 o 
   3   8   2       12.00       33.51     30.52 o 
   4   8   2      696.30      676.65     52.55 o 
   5   8   2     1150.33     1132.20     32.41 o 
   6   8   2      420.36      468.36     28.13 o 
   7   8   2        5.45       11.94     23.21 o 
  -7   9   2        1.46        9.78     24.46 o 
  -6   9   2      329.51      351.18     32.25 o 
  -5   9   2      452.05      464.78     34.45 o 
  -4   9   2      589.41      459.30     51.65 o 
  -3   9   2      345.83      357.19     45.34 o 
  -2   9   2       41.99       91.49     30.30 o 
  -1   9   2     1067.43     1136.08     50.26 o 
   0   9   2        6.15        9.49     14.68 o 
   1   9   2      329.94      325.85     22.08 o 
   2   9   2      514.38      578.50     27.11 o 
   3   9   2      523.78      574.46     46.41 o 
   4   9   2      507.06      545.08     35.58 o 
   5   9   2       89.25       90.54     22.46 o 
   6   9   2      113.62      120.35     25.10 o 
   7   9   2      116.13       73.88     21.61 o 
  -7  10   2        2.38       23.91     22.12 o 
  -6  10   2      815.18      876.46     29.35 o 
  -5  10   2      619.00      614.43     57.58 o 
  -4  10   2      433.98      265.58     53.04 o 
  -3  10   2       21.99       22.96     31.97 o 
  -2  10   2      344.38      352.47     38.57 o 
  -1  10   2     1146.36     1137.06     51.34 o 
   0  10   2     3891.43     3836.75     57.92 o 
   1  10   2     3375.40     3843.54    169.70 o 
   2  10   2        1.85      -29.85     29.85 o 
   3  10   2        2.20       10.42     41.42 o 
   4  10   2       46.91       18.44     26.78 o 
   5  10   2     1333.19     1432.42     78.92 o 
   6  10   2      474.93      515.58     48.51 o 
  -6  11   2        2.16       -3.19     21.01 o 
  -5  11   2       67.44       92.32     41.23 o 
  -4  11   2       19.48       66.36     42.02 o 
  -3  11   2       27.58       23.28     27.00 o 
  -2  11   2      167.07      168.33     32.10 o 
  -1  11   2        4.42       13.16     20.04 o 
   0  11   2        0.95        4.21     15.30 o 
   1  11   2      497.15      473.35     37.69 o 
   2  11   2      148.90      135.17     29.19 o 
   3  11   2        1.13      -12.98     29.20 o 
   4  11   2       97.94      107.28     40.98 o 
   5  11   2      280.91      266.87     48.30 o 
   6  11   2        0.68      -15.15     32.13 o 
  -6  12   2        9.42        5.60     26.59 o 
  -5  12   2      609.28      570.04     56.03 o 
  -4  12   2      644.60      517.40     59.84 o 
  -3  12   2       31.26       34.25     28.45 o 
  -2  12   2       10.31      -21.99     23.41 o 
  -1  12   2     1194.55      930.04     48.52 o 
   0  12   2     4331.31     4519.77    101.44 o 
   1  12   2     1520.50     1653.27     64.38 o 
   2  12   2        8.69      -16.96     37.82 o 
   3  12   2      249.56      238.79     43.64 o 
   4  12   2      169.64      177.94     45.96 o 
   5  12   2      815.61      976.06     70.53 o 
   6  12   2      662.46      956.80     57.71 o 
  -6  13   2       57.09       61.40     23.26 o 
  -5  13   2       38.82        9.71     36.90 o 
  -4  13   2       80.28      119.29     49.47 o 
  -3  13   2        2.24       29.62     31.88 o 
  -2  13   2        4.11      -13.17     24.72 o 
  -1  13   2      129.03       85.14     49.29 o 
   0  13   2       89.61      -21.77     57.36 o 
   1  13   2       97.10      138.13     66.01 o 
   2  13   2      240.11      237.42     30.88 o 
   3  13   2       38.72       47.36     37.33 o 
   4  13   2      138.75      177.49     40.48 o 
   5  13   2        7.39       29.62     37.36 o 
   6  13   2        4.46      -16.56     27.42 o 
  -6  14   2       15.80       37.38     21.01 o 
  -5  14   2      978.04     1058.02     64.70 o 
  -4  14   2      524.72      471.82     59.95 o 
  -3  14   2        0.02      -32.86     32.86 o 
  -2  14   2      125.87      154.22     31.04 o 
  -1  14   2       41.53       14.01     28.94 o 
   0  14   2     2713.81     2960.18    109.27 o 
   1  14   2      435.30      441.09     55.30 o 
   2  14   2      135.30      158.99     32.16 o 
   3  14   2       65.44       80.82     50.12 o 
   4  14   2      611.20      719.87     61.79 o 
   5  14   2      570.55      642.53     56.45 o 
   6  14   2       52.45       71.95     24.52 o 
  -6  15   2       73.38       82.97     20.66 o 
  -5  15   2        0.52      -14.97     30.27 o 
  -4  15   2       36.54       79.58     39.74 o 
  -3  15   2      503.55      448.40     60.79 o 
  -2  15   2      231.92      210.96     33.98 o 
  -1  15   2       70.61       33.89     35.09 o 
   0  15   2      459.71      456.58     76.18 o 
   1  15   2      151.61      176.40    121.38 o 
   2  15   2       75.30       89.40     29.30 o 
   3  15   2       39.53       54.12     28.46 o 
   4  15   2       90.87      113.98     39.25 o 
   5  15   2       48.84       15.65     30.59 o 
   6  15   2       32.75       20.56     16.59 o 
  -6  16   2       16.45       20.76     14.60 o 
  -5  16   2      151.80      159.22     32.51 o 
  -4  16   2      559.18      547.91     54.38 o 
  -3  16   2       94.49       70.54     31.88 o 
  -2  16   2       68.21       87.31     31.11 o 
  -1  16   2      133.36       84.54     36.69 o 
   0  16   2       33.73      -11.38     39.46 o 
   1  16   2      884.90      921.82     59.24 o 
   2  16   2        0.30       18.56     42.26 o 
   3  16   2      286.15      293.41     31.60 o 
   4  16   2      164.26      153.01     25.62 o 
   5  16   2      147.46      103.52    103.53 o 
  -5  17   2        0.03       31.41     23.35 o 
  -4  17   2      388.44      434.01     44.06 o 
  -3  17   2       56.42      127.37     40.76 o 
  -2  17   2       11.22       -4.40     50.29 o 
  -1  17   2     1916.16     1769.67     89.56 o 
   0  17   2        0.44       -7.69     33.26 o 
   1  17   2      251.44      269.51     54.39 o 
   2  17   2      375.27      422.53     53.45 o 
   3  17   2        1.92       21.33     41.73 o 
   4  17   2      286.85      258.50    110.11 o 
   5  17   2       12.65        9.09     20.36 o 
  -5  18   2        7.50       36.52     15.96 o 
  -4  18   2       45.73       51.60     26.10 o 
  -3  18   2      145.35      137.57     36.24 o 
  -2  18   2      375.51      336.57     36.87 o 
  -1  18   2      211.34      167.83     33.70 o 
   0  18   2      365.15      409.32     59.32 o 
   1  18   2       81.32       84.42     47.48 o 
   2  18   2      159.25      142.02     46.62 o 
   3  18   2       33.16       83.84     23.81 o 
   4  18   2       59.28       58.05     24.55 o 
  -4  19   2       58.28       72.14     20.33 o 
  -3  19   2       91.82       54.76     27.21 o 
  -2  19   2       59.42       76.94     27.32 o 
  -1  19   2      430.87      380.85    133.25 o 
   0  19   2        0.20        0.00     44.27 o 
   1  19   2      551.47      612.39     63.74 o 
   2  19   2      202.82      185.08     41.60 o 
   3  19   2        6.77      -30.59     30.62 o 
  -3  20   2      140.17      126.53     24.29 o 
  -2  20   2      102.03       79.57     32.83 o 
  -1  20   2       77.22       89.10     43.07 o 
   0  20   2       62.50       72.03     45.87 o 
   1  20   2        9.84        0.75     41.17 o 
   2  20   2      317.41      389.26     44.14 o 
   3  20   2      186.27      169.18     26.67 o 
  -2  21   2        0.06        6.80     27.32 o 
  -1  21   2       24.91       29.98     32.97 o 
   0  21   2       10.90        9.06     38.70 o 
   1  21   2       39.31       38.96     34.96 o 
   2  21   2        6.54       33.55     26.12 o 
  -1  22   2       31.02       38.78     26.91 o 
   0  22   2        4.56       44.62     29.17 o 
   1  22   2        8.93        7.35     27.31 o 
   2  22   2       39.78       10.62     18.76 o 
  -7   1   3      177.04      231.35     40.88 o 
  -6   1   3      626.89      703.28     44.21 o 
  -5   1   3      123.74       92.97     28.54 o 
  -4   1   3       10.13       -4.10     26.98 o 
  -3   1   3      286.04      289.75     26.87 o 
  -2   1   3     1405.88     1424.34     31.52 o 
  -1   1   3     4694.58     4528.39     42.76 o 
   0   1   3     2734.24     2979.42     28.23 o 
   1   1   3       63.66       78.46      9.81 o 
   2   1   3      261.38      251.74     16.43 o 
   3   1   3      330.50      255.25     25.57 o 
   4   1   3      617.37      593.66     32.76 o 
   5   1   3      633.22      524.20     27.55 o 
   6   1   3      247.30      220.77     30.41 o 
   7   1   3        1.33        8.77     18.83 o 
  -8   2   3        2.17       -7.79     16.99 o 
  -7   2   3       13.42       52.36     24.48 o 
  -6   2   3       18.56       48.99     30.68 o 
  -5   2   3       21.79       23.45     27.50 o 
  -4   2   3       12.39      -37.12     37.12 o 
  -3   2   3       12.15       -3.17     20.42 o 
  -2   2   3        9.68        5.12      9.50 o 
  -1   2   3      803.73      910.02     24.16 o 
   0   2   3      260.49      286.45     13.97 o 
   1   2   3      364.47      347.29     13.18 o 
   2   2   3       42.72       40.96     11.32 o 
   3   2   3      686.51      647.80     40.18 o 
   4   2   3       29.83        8.54     17.33 o 
   5   2   3       63.11       36.95     18.41 o 
   6   2   3       26.44       30.43     23.90 o 
   7   2   3       43.85       25.54     17.46 o 
  -8   3   3      134.01      102.77     17.45 o 
  -7   3   3      251.18      272.55     29.48 o 
  -6   3   3      629.95      675.60     41.39 o 
  -5   3   3      417.96      386.60     33.13 o 
  -4   3   3      212.23      219.15     26.54 o 
  -3   3   3        0.48       -7.05     27.03 o 
  -2   3   3      270.33      298.77     14.06 o 
  -1   3   3      929.98      768.79     22.53 o 
   0   3   3     1017.55     1020.25     23.17 o 
   1   3   3      754.73      773.42     28.62 o 
   2   3   3      319.21      286.50     16.85 o 
   3   3   3     1304.72     1183.28     87.39 o 
   4   3   3      966.69      915.96     32.21 o 
   5   3   3      227.01      210.82     24.65 o 
   6   3   3       28.80        3.51     23.08 o 
   7   3   3       26.04       16.63     17.40 o 
  -8   4   3       30.75       36.17     14.96 o 
  -7   4   3       48.37       90.77     22.63 o 
  -6   4   3       20.95       40.81     25.91 o 
  -5   4   3      167.46      119.88     27.03 o 
  -4   4   3      116.41       95.43     35.41 o 
  -3   4   3       94.61      107.02     20.55 o 
  -2   4   3      180.02      166.10     25.07 o 
  -1   4   3       30.28       35.77      8.62 o 
   0   4   3       10.64       12.15     11.39 o 
   1   4   3       41.40       60.45     17.20 o 
   2   4   3      273.14      261.27     16.13 o 
   3   4   3      133.00      102.94     17.94 o 
   4   4   3       18.86       21.49     17.44 o 
   5   4   3      603.89      592.37     29.39 o 
   6   4   3      171.48      188.80     26.15 o 
   7   4   3        6.65       13.83     16.35 o 
  -7   5   3        3.05       -2.00     21.19 o 
  -6   5   3        8.04       10.55     24.66 o 
  -5   5   3      584.50      565.45     35.36 o 
  -4   5   3      445.90      401.93     25.04 o 
  -3   5   3     1100.01     1003.97     62.56 o 
  -2   5   3     1159.33     1059.04     88.60 o 
  -1   5   3      807.24      705.05     59.70 o 
   0   5   3      409.36      426.49     25.35 o 
   1   5   3      187.24      195.92     20.41 o 
   2   5   3      288.54      248.98     16.16 o 
   3   5   3      357.98      363.72     71.07 o 
   4   5   3     1153.99     1011.99     30.05 o 
   5   5   3      435.47      393.58     26.83 o 
   6   5   3       75.86       88.67     23.27 o 
   7   5   3       80.51       72.96     15.81 o 
  -7   6   3      128.01      126.68     31.47 o 
  -6   6   3      325.36      349.44     28.06 o 
  -5   6   3      116.26       92.61     23.61 o 
  -4   6   3       65.07       72.26     30.28 o 
  -3   6   3      809.17      752.80     61.42 o 
  -2   6   3      444.65      384.78     43.73 o 
  -1   6   3       17.95       13.38     16.60 o 
   0   6   3      406.60      367.67     23.01 o 
   1   6   3        2.48        4.78     16.40 o 
   2   6   3       44.03       62.73     16.96 o 
   3   6   3      166.57      141.94     30.40 o 
   4   6   3      215.56      204.25     30.83 o 
   5   6   3       19.85       11.80     20.73 o 
   6   6   3       39.86       80.04     18.37 o 
   7   6   3       38.99       77.99     14.69 o 
  -7   7   3       72.05       74.01     27.95 o 
  -6   7   3        2.95       23.72     33.30 o 
  -5   7   3        0.37      -20.32     27.55 o 
  -4   7   3      476.83      414.95     31.76 o 
  -3   7   3      400.99      321.50     36.78 o 
  -2   7   3     2402.43     2723.51     78.04 o 
  -1   7   3      266.46      258.95     25.85 o 
   0   7   3       75.35       63.72     17.42 o 
   1   7   3     2664.11     3003.41     57.59 o 
   2   7   3     1130.75     1138.33     38.40 o 
   3   7   3      827.28      843.72     37.43 o 
   4   7   3       86.48       91.31     26.71 o 
   5   7   3       10.08        0.48     21.60 o 
   6   7   3      268.56      288.25     20.55 o 
   7   7   3       72.26       34.98     20.04 o 
  -7   8   3       52.47       62.37     16.95 o 
  -6   8   3      150.23      180.91     25.33 o 
  -5   8   3      452.48      393.01     31.08 o 
  -4   8   3        0.75       -2.36     28.98 o 
  -3   8   3      113.92      124.74     34.27 o 
  -2   8   3      264.24      281.79     35.51 o 
  -1   8   3       28.26       38.21     17.99 o 
   0   8   3     1062.14     1089.01     36.04 o 
   1   8   3     1971.30     2359.29     63.35 o 
   2   8   3      332.53      422.51     26.78 o 
   3   8   3       66.80       84.63     54.54 o 
   4   8   3     1295.92     1249.61     51.36 o 
   5   8   3       17.72       10.68     20.94 o 
   6   8   3        3.59       -0.40     16.72 o 
  -7   9   3       48.48       30.36     22.30 o 
  -6   9   3      162.75      152.00     22.62 o 
  -5   9   3      621.26      646.17     74.52 o 
  -4   9   3      382.81      373.77     46.90 o 
  -3   9   3      621.11      599.98     55.50 o 
  -2   9   3      195.43      227.43     36.41 o 
  -1   9   3       33.42       45.00     16.57 o 
   0   9   3     1012.10     1148.65     44.00 o 
   1   9   3      475.62      465.39     27.55 o 
   2   9   3     1147.53     1210.83    104.37 o 
   3   9   3       59.17       38.52     29.50 o 
   4   9   3       32.95       42.49     27.78 o 
   5   9   3      289.38      274.17     29.89 o 
   6   9   3      184.04      246.60     36.30 o 
   7   9   3      138.39      114.49     16.44 o 
  -6  10   3       99.58       94.30     17.42 o 
  -5  10   3        1.61      -21.00     37.68 o 
  -4  10   3       22.64       32.30     39.38 o 
  -3  10   3       41.27      -23.67     37.55 o 
  -2  10   3       84.32      106.74     41.79 o 
  -1  10   3       78.83       87.98     17.29 o 
   0  10   3       27.17       26.48     18.42 o 
   1  10   3      113.94      125.84     22.16 o 
   2  10   3        0.29        5.32     40.91 o 
   3  10   3        4.98        0.43     31.85 o 
   4  10   3      389.26      442.49     37.33 o 
   5  10   3       24.96       16.81     37.17 o 
   6  10   3       44.69       18.00     25.77 o 
  -6  11   3        1.02      -26.01     26.01 o 
  -5  11   3        5.56       24.61     41.08 o 
  -4  11   3      807.03      512.93     56.64 o 
  -3  11   3      606.74      524.15     38.08 o 
  -2  11   3      247.89      305.79     51.28 o 
  -1  11   3      161.75      111.80     36.18 o 
   0  11   3      509.71      519.81     72.70 o 
   1  11   3      929.75     1089.36     56.07 o 
   2  11   3      432.00      398.78     44.24 o 
   3  11   3      235.08      269.13     45.99 o 
   4  11   3       35.36        9.72     39.51 o 
   5  11   3       96.46      115.88     44.46 o 
   6  11   3      185.23      228.38     32.55 o 
  -6  12   3       20.57        8.65     23.47 o 
  -5  12   3        9.69       20.45     37.93 o 
  -4  12   3        0.00       28.81     38.23 o 
  -3  12   3        8.77       10.95     31.30 o 
  -2  12   3       15.36       24.79     45.52 o 
  -1  12   3       11.59       59.30     29.87 o 
   0  12   3       50.92       71.91     32.58 o 
   1  12   3       49.18       74.66     31.09 o 
   2  12   3       18.26       21.78     35.76 o 
   3  12   3       24.04       40.96     39.21 o 
   4  12   3        0.30       27.51     37.52 o 
   5  12   3        0.57      -20.40     34.55 o 
  -6  13   3        3.08        6.31     20.35 o 
  -5  13   3       36.54       36.19     33.28 o 
  -4  13   3      164.31      145.59     47.33 o 
  -3  13   3      453.64      360.63     56.11 o 
  -2  13   3      126.13       57.06     46.40 o 
  -1  13   3      114.27      102.89     32.83 o 
   0  13   3      460.62      467.86     37.26 o 
   1  13   3      910.97     1019.61     77.10 o 
   2  13   3      900.36      884.86     34.09 o 
   3  13   3       50.56      102.19     37.19 o 
   4  13   3        1.45        1.71     36.82 o 
   5  13   3       33.49       68.88     33.27 o 
   6  13   3      264.71      249.02     24.13 o 
  -6  14   3       24.28       30.16     17.48 o 
  -5  14   3      228.30      228.72     36.22 o 
  -4  14   3       16.55       25.42     44.71 o 
  -3  14   3       43.09        5.97     44.95 o 
  -2  14   3      543.83      490.65     53.58 o 
  -1  14   3      365.02      344.17     56.54 o 
   0  14   3        2.06       17.12     43.06 o 
   1  14   3      120.02      137.16     32.50 o 
   2  14   3        0.28        2.04     22.06 o 
   3  14   3       23.70       31.59     21.24 o 
   4  14   3        0.04       13.54     32.61 o 
   5  14   3       19.14       22.90     19.30 o 
  -5  15   3      118.24      147.01     31.04 o 
  -4  15   3      377.37      375.27     54.96 o 
  -3  15   3      391.83      340.54     53.83 o 
  -2  15   3      246.44      254.51     35.34 o 
  -1  15   3       52.88      -22.18     31.97 o 
   0  15   3       86.93      115.10     50.33 o 
   1  15   3      204.35      141.88     58.54 o 
   2  15   3      425.71      465.74     45.32 o 
   3  15   3      321.08      332.16     23.68 o 
   4  15   3      179.39      191.52     25.76 o 
   5  15   3        7.72       -5.93     15.35 o 
  -5  16   3        1.51      -22.66     24.02 o 
  -4  16   3        0.29       29.88     35.21 o 
  -3  16   3      108.48       88.37     40.17 o 
  -2  16   3       26.65       12.86     38.78 o 
  -1  16   3      240.66      208.35     36.43 o 
   0  16   3      433.89      398.35     63.46 o 
   1  16   3        3.86       33.65     32.56 o 
   2  16   3       56.74       94.13     26.89 o 
   3  16   3      224.11      255.75     19.61 o 
   4  16   3        3.71       16.72     19.59 o 
  -5  17   3       54.25       32.98     17.58 o 
  -4  17   3       66.78       55.46     28.00 o 
  -3  17   3       41.05       28.46     36.25 o 
  -2  17   3      118.09       82.81     37.53 o 
  -1  17   3      259.81      258.79     48.83 o 
   0  17   3      347.27      321.84     41.78 o 
   1  17   3      235.52      289.41     50.59 o 
   2  17   3       15.00        2.49     34.15 o 
   3  17   3       31.93       41.28     34.16 o 
   4  17   3      102.24      128.04     22.73 o 
  -4  18   3       58.91       57.08     24.72 o 
  -3  18   3        5.33       17.65     33.13 o 
  -2  18   3      103.19       80.67     28.36 o 
  -1  18   3        2.07       22.36     47.28 o 
   0  18   3        9.72        0.54     51.82 o 
   1  18   3       52.51       67.22     36.82 o 
   2  18   3       14.17       -3.33     32.64 o 
   3  18   3       92.76       95.96     28.34 o 
  -4  19   3        2.25       16.85     16.27 o 
  -3  19   3       42.09       66.99     28.43 o 
  -2  19   3      140.85      146.94     25.10 o 
  -1  19   3      262.82      280.10     55.09 o 
   0  19   3      161.80      221.97     45.86 o 
   1  19   3       19.37       39.89     38.89 o 
   2  19   3       34.33       98.49     27.24 o 
  -2  20   3       48.80       34.79     27.89 o 
  -1  20   3        1.13       -4.08     36.10 o 
   0  20   3        0.97       32.73     35.85 o 
   1  20   3        2.84       -1.19     27.32 o 
   2  20   3       35.33        2.50     23.20 o 
  -1  21   3      152.03      109.63     29.25 o 
   0  21   3       81.99      123.92     30.62 o 
   1  21   3       11.41        1.85     21.41 o 
  -7   0   4      112.67      132.82     32.55 o 
  -6   0   4       10.68      -21.23     38.86 o 
  -5   0   4     1350.14     1247.35     73.78 o 
  -4   0   4      449.39      424.00     47.25 o 
  -3   0   4      141.75      156.41     36.44 o 
  -2   0   4     2549.09     2509.96     68.31 o 
  -1   0   4     2768.47     2759.65     74.06 o 
   0   0   4     9123.18     9178.80    132.98 o 
   1   0   4     3188.85     3265.93     88.26 o 
   2   0   4       82.67      163.98     31.71 o 
   3   0   4     1297.11     1263.27     63.46 o 
   4   0   4      117.13      147.42     40.12 o 
   5   0   4     1675.88     1453.09     69.96 o 
   6   0   4      774.39      756.29     50.18 o 
   7   0   4       11.27        4.68     17.06 o 
  -7   1   4        0.36        8.84     22.64 o 
  -6   1   4       55.84       64.60     28.72 o 
  -5   1   4      172.65      154.44     30.82 o 
  -4   1   4       55.65       76.80     26.25 o 
  -3   1   4      372.42      319.89     25.02 o 
  -2   1   4       82.36       86.19     14.97 o 
  -1   1   4     4150.52     4552.05     66.08 o 
   0   1   4      671.63      711.53     31.14 o 
   1   1   4      346.99      330.11     25.77 o 
   2   1   4      354.01      314.70     40.89 o 
   3   1   4       16.93       32.40     27.86 o 
   4   1   4      131.39      133.63     26.19 o 
   5   1   4       72.44       92.28     26.87 o 
   6   1   4        7.96        9.70     21.51 o 
   7   1   4       35.48       34.00     12.30 o 
  -7   2   4        0.93       -2.09     19.42 o 
  -6   2   4       66.13       34.03     27.01 o 
  -5   2   4      537.94      453.62     36.37 o 
  -4   2   4     1724.47     1660.87     55.29 o 
  -3   2   4       42.12       45.54     33.81 o 
  -2   2   4        2.89       23.03     17.54 o 
  -1   2   4        5.36        5.96     16.73 o 
   0   2   4     2095.85     2071.05     97.30 o 
   1   2   4     2172.65     2119.37     79.51 o 
   2   2   4      149.81      140.30     21.03 o 
   3   2   4        6.41       17.06     24.23 o 
   4   2   4       44.78       48.22     26.92 o 
   5   2   4      659.32      516.63     35.97 o 
   6   2   4      671.06      632.14     33.19 o 
   7   2   4        2.67       10.02     12.05 o 
  -7   3   4        0.24      -11.50     19.14 o 
  -6   3   4      263.78      261.92     31.75 o 
  -5   3   4       91.39       46.56     26.50 o 
  -4   3   4      333.16      301.00     31.30 o 
  -3   3   4      257.88      242.20     53.11 o 
  -2   3   4       25.43       35.77     25.97 o 
  -1   3   4      912.98     1034.94     90.78 o 
   0   3   4      534.92      505.21     28.69 o 
   1   3   4      153.75      170.41     17.99 o 
   2   3   4      789.57      900.88     38.96 o 
   3   3   4        2.50      -29.57     29.57 o 
   4   3   4      261.40      196.46     27.67 o 
   5   3   4       16.35       21.37     24.05 o 
   6   3   4       40.62       40.84     19.99 o 
   7   3   4       83.67       87.51     11.81 o 
  -7   4   4       17.19       23.91     17.86 o 
  -6   4   4      192.12      244.42     30.64 o 
  -5   4   4      403.57      415.58     33.92 o 
  -4   4   4      808.62      735.36     39.83 o 
  -3   4   4       53.58       61.39     23.16 o 
  -2   4   4       82.61       55.70     25.48 o 
  -1   4   4       39.64       27.29     27.16 o 
   0   4   4     1028.93     1085.44     38.81 o 
   1   4   4     2125.96     2406.35     82.14 o 
   2   4   4      225.36      233.75     23.05 o 
   3   4   4       86.66       45.76     29.04 o 
   4   4   4       21.58       16.13     26.59 o 
   5   4   4      653.43      564.88     35.27 o 
   6   4   4       44.64       45.57     20.38 o 
  -7   5   4       45.70       59.47     25.31 o 
  -6   5   4      242.17      278.58     27.46 o 
  -5   5   4      155.22      191.08     27.36 o 
  -4   5   4      351.14      286.48     31.28 o 
  -3   5   4      452.85      445.54     60.00 o 
  -2   5   4       20.49       30.77     30.94 o 
  -1   5   4     3089.49     3100.21     86.65 o 
   0   5   4      591.73      655.71     27.83 o 
   1   5   4      102.12      115.20     20.52 o 
   2   5   4     1526.26     1640.86     38.88 o 
   3   5   4       25.00       40.00     26.51 o 
   4   5   4       59.92       51.15     20.25 o 
   5   5   4       12.16        3.21     24.46 o 
   6   5   4      130.76      151.93     21.71 o 
  -7   6   4       14.45       14.29     21.69 o 
  -6   6   4      120.10      120.28     24.76 o 
  -5   6   4      215.03      206.23     22.46 o 
  -4   6   4      140.02      145.57     26.99 o 
  -3   6   4     1017.69     1065.26     40.59 o 
  -2   6   4      873.23      801.94     48.51 o 
  -1   6   4      413.99      420.56     39.29 o 
   0   6   4      179.76      194.54     19.91 o 
   1   6   4      285.41      292.82     22.88 o 
   2   6   4      414.54      438.25     30.14 o 
   3   6   4      396.24      390.53     63.81 o 
   4   6   4     1202.30     1052.86     35.35 o 
   5   6   4        2.34       31.49     24.19 o 
   6   6   4      165.98      180.12     20.96 o 
  -7   7   4       83.17       21.60     20.35 o 
  -6   7   4      258.51      265.89     39.15 o 
  -5   7   4       84.63       96.73     26.42 o 
  -4   7   4      201.36      248.75     40.65 o 
  -3   7   4     1154.76     1245.90     44.97 o 
  -2   7   4        0.28       48.64     36.28 o 
  -1   7   4      765.80      790.10     31.80 o 
   0   7   4        8.88      -12.76     18.79 o 
   1   7   4     1324.29     1431.07     43.16 o 
   2   7   4      671.71      591.64     35.44 o 
   3   7   4       15.13        2.96     27.46 o 
   4   7   4     1677.81     1552.72     56.04 o 
   5   7   4      480.25      535.34     35.75 o 
   6   7   4      118.95      147.40     28.79 o 
  -6   8   4      127.65      142.84     33.18 o 
  -5   8   4       38.32       25.79     25.50 o 
  -4   8   4       29.14       27.61     33.68 o 
  -3   8   4      332.41      371.69     32.47 o 
  -2   8   4      636.18      776.18     64.95 o 
  -1   8   4      584.19      551.64     27.62 o 
   0   8   4       56.23       63.65     36.87 o 
   1   8   4       29.37       23.24     31.97 o 
   2   8   4      316.40      275.56     30.63 o 
   3   8   4      816.07      776.78     43.03 o 
   4   8   4      392.79      377.53     36.50 o 
   5   8   4       32.39       42.64     35.58 o 
   6   8   4        1.98        0.64     17.34 o 
  -6   9   4        1.06        4.96     27.50 o 
  -5   9   4        0.24       12.20     37.34 o 
  -4   9   4       18.01       14.37     26.66 o 
  -3   9   4      283.62      246.23     45.36 o 
  -2   9   4      132.76      109.08     25.75 o 
  -1   9   4      345.32      335.38     41.95 o 
   0   9   4      388.21      414.23     43.07 o 
   1   9   4      289.90      297.55     36.16 o 
   2   9   4      250.33      245.83     22.65 o 
   3   9   4      200.94      202.71     29.89 o 
   4   9   4      286.30      286.09     33.53 o 
   5   9   4      122.20      183.54     33.66 o 
   6   9   4       30.30       41.08     22.10 o 
  -6  10   4      503.43      392.87     26.13 o 
  -5  10   4      199.25      189.04     42.08 o 
  -4  10   4       22.40       23.94     40.51 o 
  -3  10   4      148.27       93.25     48.40 o 
  -2  10   4     1495.48     1677.70     87.76 o 
  -1  10   4      647.13      704.89     56.93 o 
   0  10   4        7.62       -5.13     39.21 o 
   1  10   4        1.61      -11.32     36.22 o 
   2  10   4      760.51      760.61     32.12 o 
   3  10   4     1204.72     1216.47     90.93 o 
   4  10   4        3.08       33.91     54.48 o 
   5  10   4        2.01       -0.10     31.14 o 
   6  10   4       38.63       45.59     20.06 o 
  -6  11   4       23.70      -13.94     22.08 o 
  -5  11   4       56.36       72.27     36.90 o 
  -4  11   4        9.15       37.97     41.48 o 
  -3  11   4        4.70       61.52     46.25 o 
  -2  11   4       10.69       50.31     42.26 o 
  -1  11   4      174.29      180.89     32.28 o 
   0  11   4       19.23      -35.60     39.33 o 
   1  11   4       28.07       16.06     37.41 o 
   2  11   4       43.35       39.15     31.85 o 
   3  11   4       51.12       55.02     24.72 o 
   4  11   4       19.83       65.86     36.56 o 
   5  11   4       37.88       10.86     28.82 o 
   6  11   4       36.24        4.58     16.17 o 
  -6  12   4       18.36       52.67     19.49 o 
  -5  12   4       47.57       30.77     30.84 o 
  -4  12   4        6.31        0.53     39.21 o 
  -3  12   4      608.19      552.86    121.94 o 
  -2  12   4     1687.90     1792.03     94.31 o 
  -1  12   4      638.41      691.68     91.38 o 
   0  12   4       37.63       57.02     29.00 o 
   1  12   4      132.73       81.63     74.79 o 
   2  12   4      412.33      418.35     24.99 o 
   3  12   4      952.16      875.79     54.65 o 
   4  12   4      381.95      372.93     32.87 o 
   5  12   4        1.02       -0.79     25.22 o 
  -5  13   4        7.71       37.88     28.85 o 
  -4  13   4        8.49       43.17     44.75 o 
  -3  13   4       35.13       36.38     30.55 o 
  -2  13   4      138.36       98.75     43.35 o 
  -1  13   4       78.29       72.32     29.80 o 
   0  13   4      158.65      169.86     36.22 o 
   1  13   4       35.81       46.13     49.21 o 
   2  13   4       22.24       24.50     19.17 o 
   3  13   4       99.01      105.32     23.91 o 
   4  13   4        9.36       31.30     31.66 o 
   5  13   4       38.35       31.66     22.25 o 
  -5  14   4       22.35       32.98     25.62 o 
  -4  14   4       57.44       27.60     39.42 o 
  -3  14   4      277.01      180.20     50.22 o 
  -2  14   4      264.15      238.19     35.80 o 
  -1  14   4      429.82      443.43     38.16 o 
   0  14   4        1.55        1.44     29.19 o 
   1  14   4        0.31       -2.55     29.64 o 
   2  14   4      451.51      440.69     50.27 o 
   3  14   4      560.93      512.93     47.04 o 
   4  14   4      327.48      337.47     38.38 o 
   5  14   4       28.37       42.89     19.33 o 
  -5  15   4        9.54        7.46     21.64 o 
  -4  15   4      113.26       72.72     38.58 o 
  -3  15   4       80.56       59.25     41.26 o 
  -2  15   4        3.61        8.54     27.96 o 
  -1  15   4     1306.37     1311.75     82.37 o 
   0  15   4       59.22       72.70     29.20 o 
   1  15   4       23.80       -8.16     22.78 o 
   2  15   4      521.77      496.38     26.46 o 
   3  15   4       12.75       16.02     29.38 o 
   4  15   4      156.79      185.50     30.40 o 
  -4  16   4       97.06      113.13     31.40 o 
  -3  16   4       43.24       43.05     37.09 o 
  -2  16   4      922.07      870.07     61.73 o 
  -1  16   4        0.95       25.63     29.98 o 
   0  16   4       45.18       50.18     47.66 o 
   1  16   4       49.24       78.07     22.76 o 
   2  16   4       88.33      104.62     21.73 o 
   3  16   4      554.22      527.68     39.10 o 
   4  16   4       44.27       48.08     21.89 o 
  -4  17   4       30.42       13.18     21.42 o 
  -3  17   4      322.88      325.03     41.20 o 
  -2  17   4        1.55        9.29     36.46 o 
  -1  17   4       22.45       -3.44     40.38 o 
   0  17   4      265.68      262.61     52.75 o 
   1  17   4      210.59      209.53     30.22 o 
   2  17   4       39.70        9.49     28.01 o 
   3  17   4        8.09       -0.07     26.79 o 
  -3  18   4       72.68      105.23     17.50 o 
  -2  18   4       61.54       44.83     23.93 o 
  -1  18   4      135.58      163.96     46.75 o 
   0  18   4      110.26      146.95     39.72 o 
   1  18   4       81.27       67.46     28.62 o 
   2  18   4       55.24       87.31     25.31 o 
  -2  19   4        1.97       -7.68     30.50 o 
  -1  19   4      142.48      163.28     38.00 o 
   0  19   4      154.35      151.79     32.08 o 
   1  19   4       16.23       15.05     23.39 o 
  -1  20   4       80.68       79.49     28.36 o 
   0  20   4      374.85      407.44     34.76 o 
   1  20   4      205.79      192.28     20.96 o 
  -7   1   5       32.27       45.16     11.47 o 
  -6   1   5        0.48       -6.36     20.73 o 
  -5   1   5        1.93      -20.84     25.30 o 
  -4   1   5      379.80      341.01     34.89 o 
  -3   1   5      756.16      715.33     43.47 o 
  -2   1   5      113.34      151.23     23.03 o 
  -1   1   5      105.18      100.49     20.81 o 
   0   1   5      136.11      156.76     23.52 o 
   1   1   5      650.18      775.05     30.84 o 
   2   1   5     1088.82     1093.74     42.57 o 
   3   1   5      111.91      123.38     47.33 o 
   4   1   5        0.42      -20.59     27.23 o 
   5   1   5      137.86      149.79     28.04 o 
   6   1   5      308.76      308.09     22.98 o 
  -7   2   5       26.96       23.16     16.53 o 
  -6   2   5       42.80       42.04     21.09 o 
  -5   2   5      160.48      142.72     28.86 o 
  -4   2   5        0.36       -8.37     25.65 o 
  -3   2   5       70.57       51.96     25.33 o 
  -2   2   5      428.97      439.64     30.50 o 
  -1   2   5      189.99      230.51     21.39 o 
   0   2   5       67.21       76.78     24.44 o 
   1   2   5        2.45       10.10     22.73 o 
   2   2   5       28.59       39.16     23.16 o 
   3   2   5       16.78       37.38     23.06 o 
   4   2   5        5.54        5.95     25.33 o 
   5   2   5        4.47       11.94     22.92 o 
   6   2   5       92.29       80.13     15.20 o 
  -7   3   5       48.82       30.26     14.58 o 
  -6   3   5        5.24       40.53     20.79 o 
  -5   3   5       61.85       41.56     24.74 o 
  -4   3   5      340.56      352.47     33.21 o 
  -3   3   5      258.75      219.64     28.88 o 
  -2   3   5      116.27      126.86     23.27 o 
  -1   3   5       47.63       55.93     21.24 o 
   0   3   5      371.76      367.34     38.26 o 
   1   3   5      904.55     1029.29     41.00 o 
   2   3   5      515.30      499.61     26.40 o 
   3   3   5      243.57      220.25     22.20 o 
   4   3   5        2.94       21.06     21.83 o 
   5   3   5        3.17       10.94     21.93 o 
   6   3   5        4.29        3.57     13.93 o 
  -6   4   5       15.43       33.08     19.89 o 
  -5   4   5       51.28       32.60     32.22 o 
  -4   4   5      105.75      110.02     27.82 o 
  -3   4   5        7.04      -17.06     34.81 o 
  -2   4   5      135.63      128.47     23.71 o 
  -1   4   5        0.89       -2.91     20.75 o 
   0   4   5      396.64      451.69     25.28 o 
   1   4   5      187.71      201.73     28.11 o 
   2   4   5       29.41       25.58     26.24 o 
   3   4   5      139.79       72.19     26.88 o 
   4   4   5       56.80       57.67     21.68 o 
   5   4   5        5.07        8.73     17.38 o 
   6   4   5        8.24        5.17     19.69 o 
  -6   5   5       10.36       21.18     24.06 o 
  -5   5   5      173.54      186.65     28.06 o 
  -4   5   5      339.73      330.85     34.25 o 
  -3   5   5      507.18      515.85     34.50 o 
  -2   5   5      404.81      414.20     30.97 o 
  -1   5   5       29.25        8.79     21.99 o 
   0   5   5      145.01      164.21     20.33 o 
   1   5   5       70.22       51.58     44.26 o 
   2   5   5      247.68      212.04     27.54 o 
   3   5   5      142.81      109.93     28.40 o 
   4   5   5      614.45      607.21     28.14 o 
   5   5   5      123.19      122.74     17.55 o 
   6   5   5      135.92      163.58     20.34 o 
  -6   6   5      136.29      184.40     31.97 o 
  -5   6   5      122.24      136.64     25.50 o 
  -4   6   5       27.19       36.97     25.83 o 
  -3   6   5       18.20      -11.74     27.09 o 
  -2   6   5      169.93      196.37     27.07 o 
  -1   6   5        0.53       26.08     22.13 o 
   0   6   5      314.02      328.80     22.93 o 
   1   6   5      206.98      257.86     55.29 o 
   2   6   5       71.59       39.12     30.49 o 
   3   6   5      292.85      262.05     31.73 o 
   4   6   5      151.68      138.20     27.52 o 
   5   6   5      230.12      236.75     24.16 o 
  -6   7   5        1.75       26.96     22.77 o 
  -5   7   5       46.71       66.70     22.63 o 
  -4   7   5        0.04      -26.72     26.72 o 
  -3   7   5      111.13      120.72     29.07 o 
  -2   7   5      611.79      732.78     44.56 o 
  -1   7   5      238.77      271.13     23.93 o 
   0   7   5       24.89       31.11     24.34 o 
   1   7   5      755.84      751.75     55.70 o 
   2   7   5       83.21       62.45     26.74 o 
   3   7   5      910.66      859.87     64.67 o 
   4   7   5       51.77       63.25     26.39 o 
   5   7   5       71.16       60.48     20.43 o 
  -6   8   5       65.79       24.62     20.85 o 
  -5   8   5        1.07      -10.17     21.94 o 
  -4   8   5       75.81       68.62     25.62 o 
  -3   8   5      555.69      601.86     37.98 o 
  -2   8   5       50.08       40.76     36.64 o 
  -1   8   5        1.06       20.61     39.40 o 
   0   8   5       84.42       65.91     36.88 o 
   1   8   5        6.62       23.39     34.98 o 
   2   8   5        2.73       -2.62     35.72 o 
   3   8   5       18.38       42.08     28.57 o 
   4   8   5      428.59      411.25     33.85 o 
   5   8   5       15.44        4.53     25.05 o 
  -5   9   5      157.85      126.74     21.37 o 
  -4   9   5       14.42       13.31     25.36 o 
  -3   9   5        1.77       80.55     47.00 o 
  -2   9   5       22.02      -15.45     46.88 o 
  -1   9   5      928.65      989.22     64.10 o 
   0   9   5     1112.33     1133.07     68.90 o 
   1   9   5        1.41       -6.77     37.13 o 
   2   9   5       50.59       63.69     33.58 o 
   3   9   5       40.41       87.79     35.73 o 
   4   9   5      328.11      330.95     43.38 o 
   5   9   5      147.59      190.85     29.09 o 
  -5  10   5       40.43        5.65     30.35 o 
  -4  10   5        1.82       16.57     37.60 o 
  -3  10   5       50.96       76.10     48.04 o 
  -2  10   5        1.75        9.70     50.51 o 
  -1  10   5       23.18       21.33     28.31 o 
   0  10   5      115.73      116.59     39.16 o 
   1  10   5       22.43       11.01     34.74 o 
   2  10   5        4.22        9.86     35.89 o 
   3  10   5       96.14       73.70     37.96 o 
   4  10   5       98.62      103.25     34.17 o 
   5  10   5        0.65        7.29     20.88 o 
  -5  11   5       29.78       54.35     26.44 o 
  -4  11   5       19.86       15.10     35.96 o 
  -3  11   5        1.12       54.78     42.86 o 
  -2  11   5      166.45      253.07     54.69 o 
  -1  11   5      815.25      844.82     48.34 o 
   0  11   5      340.79      367.51     39.86 o 
   1  11   5        7.09       45.10     35.62 o 
   2  11   5        5.06       10.96     36.73 o 
   3  11   5      199.48      203.13     29.17 o 
   4  11   5      172.56      175.42     36.30 o 
   5  11   5      293.30      302.76     24.76 o 
  -5  12   5       17.19       79.45     23.88 o 
  -4  12   5        0.12       10.96     37.01 o 
  -3  12   5        8.12        5.32     28.62 o 
  -2  12   5        0.50      -22.58     46.21 o 
  -1  12   5        2.12        1.67     30.80 o 
   0  12   5        5.57       16.48     30.76 o 
   1  12   5        5.00      -10.16     40.91 o 
   2  12   5        3.96       10.46     28.75 o 
   3  12   5        9.91       21.25     32.31 o 
   4  12   5        2.25       14.20     26.18 o 
  -5  13   5       63.00       30.89     18.91 o 
  -4  13   5        3.48       -6.90     33.37 o 
  -3  13   5        2.85      -10.48     39.92 o 
  -2  13   5       80.98       82.66     49.22 o 
  -1  13   5      410.02      469.00     67.30 o 
   0  13   5      361.30      459.23     38.88 o 
   1  13   5       64.17       80.57     29.55 o 
   2  13   5       64.90       63.81     25.85 o 
   3  13   5       63.83       30.77     30.88 o 
   4  13   5      201.81      199.88     28.87 o 
  -4  14   5        9.71        1.91     25.90 o 
  -3  14   5        5.31       20.43     38.76 o 
  -2  14   5       67.83       33.05     30.34 o 
  -1  14   5      180.60      184.48     59.44 o 
   0  14   5       87.49      111.14     29.32 o 
   1  14   5        7.72       15.19     20.76 o 
   2  14   5       71.94       45.51     24.32 o 
   3  14   5      208.50      192.39     33.49 o 
   4  14   5        2.19      -11.56     19.54 o 
  -4  15   5       27.67       53.03     21.35 o 
  -3  15   5      129.17       90.95     34.57 o 
  -2  15   5      213.04      207.91     32.62 o 
  -1  15   5       64.98       52.48     30.18 o 
   0  15   5        0.99      -20.81     34.67 o 
   1  15   5       34.30       26.69     18.72 o 
   2  15   5        7.39        9.74     20.26 o 
   3  15   5      164.32      171.87     26.93 o 
  -3  16   5       10.73       10.83     29.82 o 
  -2  16   5      422.63      398.20     47.34 o 
  -1  16   5      207.46      196.78     30.90 o 
   0  16   5        4.13        1.99     24.51 o 
   1  16   5      153.91      183.50     20.09 o 
   2  16   5        2.91        8.46     24.75 o 
  -3  17   5        4.88        5.71     14.36 o 
  -2  17   5       30.93       19.32     27.67 o 
  -1  17   5       26.15       14.40     22.54 o 
   0  17   5      174.88      185.41     31.60 o 
   1  17   5       66.27       61.45     24.43 o 
  -2  18   5       39.22       36.66     21.96 o 
  -1  18   5        0.41      -10.33     25.45 o 
   0  18   5       99.67       94.97     21.95 o 
  -6   0   6      191.72      194.39     23.97 o 
  -5   0   6        0.92        6.06     30.12 o 
  -4   0   6      311.90      337.63     48.01 o 
  -3   0   6      117.27      120.49     40.02 o 
  -2   0   6        6.21       -6.30     36.26 o 
  -1   0   6     2856.40     2955.82    101.99 o 
   0   0   6        6.00       41.76     40.21 o 
   1   0   6        3.76       -2.34     36.52 o 
   2   0   6      139.00      134.77     35.67 o 
   3   0   6      723.68      638.54     51.83 o 
   4   0   6      592.85      664.87     47.28 o 
   5   0   6       46.25       40.32     20.83 o 
  -6   1   6        3.29       -2.54     12.97 o 
  -5   1   6       37.93       11.93     21.03 o 
  -4   1   6        7.06       -0.54     25.49 o 
  -3   1   6       46.47       45.05     27.50 o 
  -2   1   6      294.22      249.53     31.58 o 
  -1   1   6     1133.54     1251.86     50.40 o 
   0   1   6        2.72       19.44     22.92 o 
   1   1   6        0.08       11.31     28.34 o 
   2   1   6      547.24      502.65     48.89 o 
   3   1   6        2.89       13.58     26.35 o 
   4   1   6       13.75       18.16     21.32 o 
  -6   2   6      105.30      115.34     13.91 o 
  -5   2   6       40.62       30.87     21.75 o 
  -4   2   6        1.31       -9.14     25.26 o 
  -3   2   6       96.66       96.36     25.32 o 
  -2   2   6     2146.66     2249.93     62.40 o 
  -1   2   6      251.95      241.73     30.78 o 
   0   2   6        3.03       28.52     22.72 o 
   1   2   6      211.32      266.03     26.42 o 
   2   2   6      236.78      292.93     44.82 o 
   3   2   6      699.82      619.19     34.50 o 
   4   2   6      197.53      201.37     23.85 o 
  -6   3   6       24.37       24.47     16.50 o 
  -5   3   6       74.41       84.61     21.14 o 
  -4   3   6        6.80        4.74     23.65 o 
  -3   3   6      282.11      289.58     31.22 o 
  -2   3   6        0.11       -3.87     36.66 o 
  -1   3   6      154.48      169.68     27.52 o 
   0   3   6       64.08       84.02     22.60 o 
   1   3   6       40.19       27.89     23.15 o 
   2   3   6      248.11      237.95     42.10 o 
   3   3   6        5.83       17.45     21.19 o 
   4   3   6      119.80      121.72     34.99 o 
   5   3   6      188.37      175.81     18.47 o 
  -6   4   6      138.88      102.45     18.01 o 
  -5   4   6       13.44       -1.55     18.53 o 
  -4   4   6        0.87      -11.48     24.30 o 
  -3   4   6      108.24      143.11     27.44 o 
  -2   4   6      687.90      679.16     38.57 o 
  -1   4   6      164.71      192.80     28.45 o 
   0   4   6       42.17       51.62     22.15 o 
   1   4   6       18.38       28.13     22.10 o 
   2   4   6      178.43      209.97     28.67 o 
   3   4   6      354.75      373.23     32.05 o 
   4   4   6       78.50      106.61     21.59 o 
  -5   5   6      147.28      130.10     28.30 o 
  -4   5   6      118.29      100.79     25.21 o 
  -3   5   6      480.42      510.80     54.48 o 
  -2   5   6      110.17      110.18     24.43 o 
  -1   5   6      123.96       73.62     26.17 o 
   0   5   6      304.99      340.77     26.40 o 
   1   5   6      140.05      142.04     22.60 o 
   2   5   6      242.89      299.84     61.62 o 
   3   5   6      123.86      147.26     25.12 o 
   4   5   6      675.50      533.93     23.84 o 
   5   5   6       78.96       94.54     19.21 o 
  -5   6   6      117.93      157.65     26.81 o 
  -4   6   6       24.35       48.42     19.15 o 
  -3   6   6      218.00      266.15     38.63 o 
  -2   6   6       63.18       47.42     22.60 o 
  -1   6   6       41.38       75.93     21.53 o 
   0   6   6       23.25       50.21     20.69 o 
   1   6   6      207.57      217.25     22.17 o 
   2   6   6      122.42      138.43     26.78 o 
   3   6   6      458.47      499.40     31.72 o 
   4   6   6      371.57      269.24     27.18 o 
  -5   7   6       74.48       66.81     21.04 o 
  -4   7   6        4.05       -7.97     21.30 o 
  -3   7   6      115.49      115.77     24.92 o 
  -2   7   6       16.37       16.67     29.26 o 
  -1   7   6      393.01      410.41     26.07 o 
   0   7   6      537.49      599.21     28.91 o 
   1   7   6        4.55       13.78     21.17 o 
   2   7   6      449.19      475.80     31.41 o 
   3   7   6       13.55        4.52     31.44 o 
   4   7   6        1.53      -11.45     18.26 o 
  -5   8   6      193.21      137.35     19.17 o 
  -4   8   6      241.65      161.08     21.38 o 
  -3   8   6       57.88       54.27     32.79 o 
  -2   8   6        9.79       62.36     28.47 o 
  -1   8   6      117.16      133.99     25.48 o 
   0   8   6      432.32      489.01     33.70 o 
   1   8   6      431.32      548.81     33.77 o 
   2   8   6       15.29        7.72     23.07 o 
   3   8   6        9.06      -17.63     20.96 o 
   4   8   6        5.59       17.88     16.80 o 
  -4   9   6        9.62      -31.91     31.91 o 
  -3   9   6      174.38      252.35     42.19 o 
  -2   9   6       68.14       34.39     46.48 o 
  -1   9   6      105.40       80.59     52.27 o 
   0   9   6       62.58       57.01     41.14 o 
   1   9   6       29.82       32.13     35.55 o 
   2   9   6      130.43      125.04     43.58 o 
   3   9   6       78.19       76.92     22.10 o 
   4   9   6       22.27        2.01     23.19 o 
  -4  10   6      322.15      292.06     34.15 o 
  -3  10   6        0.77       12.35     39.59 o 
  -2  10   6       10.47       20.29     40.73 o 
  -1  10   6        3.11       12.82     49.53 o 
   0  10   6      719.22      789.12     50.27 o 
   1  10   6      605.60      606.24     58.19 o 
   2  10   6      224.94      175.54     38.32 o 
   3  10   6      137.64      162.05     22.73 o 
   4  10   6       89.85       82.80     19.90 o 
  -4  11   6        7.00       33.25     26.17 o 
  -3  11   6       27.33       37.65     36.60 o 
  -2  11   6        7.45       29.66     38.17 o 
  -1  11   6        0.12      -46.17     46.31 o 
   0  11   6       12.28       21.86     31.12 o 
   1  11   6       14.54       -9.20     30.00 o 
   2  11   6        1.44       -1.40     24.28 o 
   3  11   6       46.26       19.22     29.49 o 
  -4  12   6      341.48      341.01     29.28 o 
  -3  12   6       41.09       16.55     28.91 o 
  -2  12   6       53.74       35.98     36.28 o 
  -1  12   6        0.11      -13.88     45.95 o 
   0  12   6      276.13      337.82     34.34 o 
   1  12   6      430.74      445.26     35.89 o 
   2  12   6       64.43       51.17     21.90 o 
   3  12   6       20.14       30.80     22.05 o 
  -3  13   6       68.36       21.44     27.35 o 
  -2  13   6       32.46       33.04     38.96 o 
  -1  13   6       11.13      -20.05     37.81 o 
   0  13   6        8.07       57.04     48.53 o 
   1  13   6        0.30       10.88     23.32 o 
   2  13   6       11.37       25.55     17.80 o 
   3  13   6       11.64       10.42     18.34 o 
  -3  14   6       83.00       60.36     21.65 o 
  -2  14   6      178.83      158.71     32.71 o 
  -1  14   6       78.58       77.87     22.70 o 
   0  14   6      201.99      204.86     25.19 o 
   1  14   6      548.23      565.84     38.94 o 
   2  14   6       12.57       13.69     20.05 o 
  -2  15   6       38.13       40.40     23.83 o 
  -1  15   6        0.89       -0.74     19.31 o 
   0  15   6      224.71      206.27     29.82 o 
   1  15   6       49.83       72.69     23.47 o 
  -5   1   7       43.53       41.25     15.51 o 
  -4   1   7        0.86       12.25     19.00 o 
  -3   1   7       17.96       34.02     32.12 o 
  -2   1   7       32.27       32.56     30.73 o 
  -1   1   7      463.19      554.98     39.19 o 
   0   1   7      201.58      299.68     37.55 o 
   1   1   7       34.37       51.41     25.76 o 
   2   1   7       12.90        3.25     23.48 o 
   3   1   7       20.85       -3.72     19.02 o 
   4   1   7      138.56      103.22     12.72 o 
  -5   2   7        1.49        7.52     15.78 o 
  -4   2   7       50.44       34.76     19.29 o 
  -3   2   7        2.18       32.94     22.38 o 
  -2   2   7        9.66       21.17     24.64 o 
  -1   2   7        0.35      -13.34     25.54 o 
   0   2   7        5.75       16.84     25.65 o 
   1   2   7       43.62       36.23     24.76 o 
   2   2   7       39.70       36.13     23.83 o 
   3   2   7       58.30       67.47     23.94 o 
   4   2   7        8.45       24.74     16.50 o 
  -4   3   7       14.86       26.43     17.27 o 
  -3   3   7        3.94        9.49     22.58 o 
  -2   3   7       77.88       84.43     26.24 o 
  -1   3   7      302.56      368.59     32.11 o 
   0   3   7      311.55      356.25     38.92 o 
   1   3   7       37.99       52.01     22.63 o 
   2   3   7        0.77       23.15     21.50 o 
   3   3   7       30.78       42.66     17.88 o 
  -4   4   7        4.61      -12.09     15.61 o 
  -3   4   7       33.21       34.29     20.91 o 
  -2   4   7       60.09      104.18     24.00 o 
  -1   4   7       15.22       12.37     22.39 o 
   0   4   7       37.06       54.48     24.14 o 
   1   4   7       44.08       29.83     22.55 o 
   2   4   7        0.08       -9.05     17.24 o 
   3   4   7       94.71       93.57     25.88 o 
  -4   5   7       80.72       76.39     14.99 o 
  -3   5   7       64.93       68.32     19.15 o 
  -2   5   7       78.77      113.00     22.04 o 
  -1   5   7       18.55        5.18     21.42 o 
   0   5   7       78.16       87.03     21.66 o 
   1   5   7        9.59       33.47     17.68 o 
   2   5   7       36.13       21.46     16.19 o 
   3   5   7       70.12       63.85     24.25 o 
  -4   6   7       55.05       21.29     18.38 o 
  -3   6   7       45.90       44.71     16.95 o 
  -2   6   7      111.52      166.97     18.41 o 
  -1   6   7        6.12       -2.12     18.38 o 
   0   6   7        0.51       -6.01     20.67 o 
   1   6   7       59.41       73.61     17.07 o 
   2   6   7       13.09       31.31     15.53 o 
   3   6   7        1.79        3.86     20.54 o 
  -3   7   7      157.73       97.65     24.19 o 
  -2   7   7       87.16      134.06     20.08 o 
  -1   7   7        7.21      -11.80     17.99 o 
   0   7   7        0.40       -6.24     19.97 o 
   1   7   7      293.21      334.81     24.13 o 
   2   7   7      175.55      179.81     17.94 o 
   3   7   7      471.97      344.99     28.09 o 
  -3   8   7       81.43       46.14     26.69 o 
  -2   8   7      118.10       92.75     35.18 o 
  -1   8   7       35.94       66.11     35.61 o 
   0   8   7      343.13      243.71    156.50 o 
   1   8   7       33.29        8.31     30.92 o 
   2   8   7       33.24        6.30     14.76 o 
  -3   9   7       87.15       87.63     23.76 o 
  -2   9   7       32.12       11.41     30.53 o 
  -1   9   7       91.67       67.38     34.94 o 
   0   9   7       75.84       82.17     39.03 o 
   1   9   7       39.18        7.23     36.84 o 
   2   9   7      113.66      112.50     17.57 o 
  -3  10   7       38.17       29.40     21.47 o 
  -2  10   7       30.58       25.47     27.85 o 
  -1  10   7        2.69       -1.57     31.14 o 
   0  10   7        4.57       22.73     32.80 o 
   1  10   7       14.15      -30.62     30.62 o 
   2  10   7       14.05       32.18     20.71 o 
  -2  11   7       26.76       33.30     20.93 o 
  -1  11   7        3.71      -24.73     24.73 o 
   0  11   7        1.17        6.57     26.68 o 
   1  11   7       78.45       71.55     25.10 o 
  -2  12   7       12.38       11.05     17.68 o 
  -1  12   7        0.01       -5.78     16.50 o 
   0  12   7       21.41        2.06     22.01 o 
  -2   0   8      547.48      567.78     33.56 o 
  -1   0   8       98.57      125.68     26.00 o 
   0   0   8       89.92      110.84     25.92 o 
   1   0   8      992.40     1070.64     40.83 o 
  -2   1   8      328.11      313.33     19.87 o 
  -1   1   8       14.26       26.74     15.41 o 
   0   1   8        2.97       -9.64     18.17 o 
   1   1   8        2.34        7.73     13.39 o 
  -2   2   8       40.08       37.42     13.63 o 
  -1   2   8       38.22       28.12     18.27 o 
   0   2   8      148.77      184.86     41.80 o 
   1   2   8      134.25      132.44     14.29 o 
  -2   3   8       32.67       14.52     12.75 o 
  -1   3   8       62.24       73.34     14.76 o 
   0   3   8      165.56      149.24     16.40 o 
   1   3   8        3.63      -12.63     12.63 o 
  -1   4   8        4.12       23.67     13.90 o 
   0   4   8      114.07      138.42     15.86 o 
   1   4   8      133.13       72.76     25.18 o 
                                                 
